# Supplementary material for: Differential metabolic profiles associated to movement behaviour of stream-resident brown trout (Salmo trutta)
Source: PLoS One. 2017 Jul 27;12(7):e0181697. doi: 10.1371/journal.pone.0181697 (PMC5531495; doi:10.1371/journal.pone.0181697)
Supplement: S1 File — Set of metabolites raw abundances, integrated and distributed within individuals, with its individualized phenotypic characteristics. (ZIP) [file pone.0181697.s004.zip › S1 File.xlsx]

## Sheet: Hoja1
Id	WorklistData1	WorklistData10	WorklistData11	WorklistData12	WorklistData13	WorklistData14	WorklistData15	WorklistData16	WorklistData17	WorklistData18	WorklistData19	WorklistData2	WorklistData20	WorklistData21	WorklistData22	WorklistData23	WorklistData24	WorklistData25	WorklistData26	WorklistData27	WorklistData28	WorklistData3	WorklistData4	WorklistData5	WorklistData6	WorklistData7	WorklistData8	WorklistData9
Class	SE	SE	SE	SE	SE	SE	MO	MO	MO	MO	MO	SE	MO	MO	MO	MO	MO	MO	MO	MO	MO	SE	SE	SE	SE	SE	SE	SE
Home range	5	16	17	23	26	29	51	89	98	118	178	6	226	228	251	645	712	823	1102	1255	1733	8	10	10	12	13	14	14
Fork lenght	138	145	159	160	199	119	105	194	161	236	195	188	188	170	127	128	146	159	201	165	129	147	105	155	126	159	183	123
Sex	f	f	m	m	f	m	m	m	f	f	m	f	f	m	m	f	f	m	f	f	m	f	m	m	f	m	f	m
?-Alanine	1	1	1	1	1	26983	1	1	1	1	1	1	1	1	1	1	1	1	1	1	1	1	1	1	1	1	1	1
?-Caprolactam	303540	265211	245612	230436	224346	207464	263789	261914	251723	227727	225080	227995	260243	309278	323775	324673	290247	388193	331055	332599	325548	265484	245587	254580	283349	237389	261549	238395
?-Caprolactam + 2.711	1	1	1	1	1	1	1	1	1	1	1	1	1	1	1	1	1	11855	1	1	1	1	1	1	1	1	1	1
?-Captrolactone	1	1	1	1	1	1	16765	1	22886	1	17287	36380	1	1	1	1	1	1	1	1	1	1	1	1	1	1	1	1
?-D-Glutamylglycine	1	1	1	1	1	1	1	1	1	1	1	21710	1	1	1	1	1	1	1	1	1	1	1	1	1	1	1	1
?-Estradiol	27675	1	1	1	1	1	1	1	1	1	1	1	1	1	1	1	1	1	1	1	1	1	16870	1	23229	31964	23249	1
?-estradiol	1	1	1	20773	1	1	1	1	1	1	1	21605	1	1	1	1	1	1	1	1	1	27242	35060	1	39595	76786	1	1
?-Estradiol + 7.9324293	1	27232	37318	29757	31747	27334	1	1	1	1	22320	1	1	33520	29497	1	30154	43083	32205	32962	39913	1	1	40475	1	1	1	1
?-estradiol + 8.250222	1	53502	46851	63244	1	1	1	1	1	1	1	45878	65430	1	1	1	1	1	1	43415	1	62036	1	49607	1	1	80682	1
(-)-Epinephrine	714054	1588181	879136	1	1	1156414	1	1	1319301	1	780560	838154	1154372	1003136	920053	1	1	1192840	958243	1060862	807310	901567	1	1017410	1543449	1026235	964267	1067436
(-)-Epinephrine + 0.83449996	1	22913	1	1	1	1	1	1	1	1	1	1	1	1	1	1	1	16715	1	1	1	1	1	1	1	1	1	1
(+)-?-Tocopherol	1	1	1	1	1	1	1	1	1	1	1	1	1	1	1	1	1	1	1	1	1	1	360884	1	1	1	1	1
(Methylthio)acetic acid	48492	42598	44523	52760	42774	43642	45600	43226	36073	36388	35057	46264	41160	56697	53370	104416	51575	58184	65114	49985	44183	43030	45123	47307	41324	40442	49975	44040
1_3_5(10)-Estratrien-2_3-dial-17-one2-methyl ether	1	1	1	1	1	1	1	1	1	1	1	1	1	1	1	1	1	1	1	16345	1	1	1	1	1	57452	1	1
1_3_5(10)-Estratrien-2_3-dial-17-one2-methyl ether + 7.1712694	98545	60466	73184	76233	101098	34261	72295	74496	55349	1	1	56304	126599	28582	95825	57580	97565	62532	93088	67495	89222	59909	87924	78968	102098	234129	137481	70713
1_4-Dideoxy-1_4-Imino-D-Arabinitol	1	230278	1	1	1	1	1	1	1	1	1	1	1	1	118771	1	1	1	1	124167	1	1	112265	1	1	1	1	97063
1_4-Dideoxy-1_4-Imino-D-Arabinitol + 0.9866667	1	1	146838	146548	109522	1	238035	1	1	126045	1	1	288308	164705	168456	1	1	139878	1	1	1	212584	1	1	258399	1	1	287872
1-Acetylindole	1	1	1	1	1	1	1	1	1	1	1	1	1	1	1	8045	1	9716	1	1	1	6488	1	1	1	1	1	1
1-methylhistidine	1	1	1	1	1	1	1	1	1	1	1	1	1	1	1	1	1	1	1	1	67832	1	1	1	1	1	1	1
1-methylhistidine + 0.435	1	22787	1	1	1	1	1	1	1	1	1	1	1	1	1	1	1	17426	1	1	1	1	1	1	1	1	1	1
1-Monopalmitin	1	1	1	1	83900	1	1	1	1	1	1	65663	1	53603	1	1	1	1	1	1	1	1	1	1	1	1	91108	1
1-Monopalmitin + 11.049	1	1	1	1	1	1	1	1	1	1	1	1	1	1	1	1	1	1	1	1	1	109940	1	1	1	1	1	1
10-hydroxy capric acid	1364720	1	1077583	1111289	1100125	1097215	1148696	1	1	1	1	1306465	1	1148588	1076041	1100748	968185	1391859	1108991	902925	1012711	1324569	1194523	1311622	1	970381	1016365	1202895
100.0013@0.322	1	1	1	1	1	1	1	1	68496	1	1	1	1	1	1	1	1	1	1	1	1	1	1	1	1	1	1	1
100.0435@3.077	1	1	1	1	1	1	1	1	1	1	1	1	1	1	1	1	1	1	1	1	1	1	1	1	1	1	89819	1
100.0841@4.404	1	1	1	1	1	1	1	1	1	1	1	1	1	1	1	58214	1	1	1	1	1	1	1	1	1	1	1	1
1000.3043@13.25	1	1	1	10139	1	1	1	1	1	1	1	1	1	1	1	20280	1	20965	1	1	1	1	1	1	1	1	1	1
1000.9845@13.096	31109	1	1	1	1	1	1	1	1	1	1	1	1	1	1	1	1	1	1	1	1	1	1	1	1	1	1	1
1001.4454@13.732	1	1	1	1	1	1	1	1	1	1	1	1	37359	1	1	1	1	1	1	1	1	1	1	1	1	1	1	1
1001.9917@13.074	1	1	1	1	1	1	1	1	1	1	1	1	1	1	1	1	1	1	1	1	1	1	1	1	1	28555	1	1
1002.2371@13.27	10740	1	1	1	1	1	1	1	1	1	1	1	1	1	1	1	1	1	1	1	1	1	1	1	1	1	1	1
1002.5588@8.315231	1	1	172674	165634	150641	169715	1	1	1	178487	139341	78986	176630	1	1	1	1	177680	1	1	1	101987	1	111707	162850	1	1	168449
1003.5592@8.307	1	1	1	1	1	1	1	1	1	1	1	1	1	103234	1	1	1	1	1	1	1	1	1	1	1	1	1	1
1005.6985@12.282	1	1	1	1	1	1	1	1	1	1	1	6317	1	1	1	1	1	1	1	1	1	1	1	1	1	1	1	1
1006.3755@12.950334	1	1	1	1	57276	1	1	1	1	1	1	1	1	1	1	1	1	1	1	27291	1	80623	1	1	1	1	1	1
1007.3435@13.958	21161	1	1	1	1	1	1	1	1	1	1	1	1	1	1	1	1	1	1	1	1	1	1	1	1	1	1	1
1007.3792@13.057	51176	1	1	36916	1	1	1	1	1	1	25924	1	1	1	1	1	1	1	1	1	1	1	1	1	1	1	1	1
1008.365@12.953166	1	1	36146	1	1	1	1	1	1	1	1	58989	1	1	1	1	1	1	1	28597	1	1	1	1	68375	32015	28479	1
1008.3947@13.19	1	34804	1	1	1	1	1	1	1	1	1	1	1	1	1	1	1	1	1	1	1	1	1	1	1	1	1	1
1008.5899@8.4235	17442	1	1	1	1	1	1	1	1	1	1	1	1	1	1	1	1	1	1	1	1	1	1	1	1	30282	1	1
1009.0909@8.436	1	1	1	1	1	1	1	1	1	1	1	1	1	1	1	1	1	1	1	1	1	1	1	1	1	20688	1	1
1009.4039@13.012	1	1	1	1	1	1	1	1	1	1	1	1	1	26447	1	1	1	1	1	1	1	1	1	1	1	1	1	1
1010.389@13.026	1	1	1	1	1	1	19062	1	1	1	35096	1	1	1	1	1	1	1	1	1	1	1	1	1	1	1	1	1
1011.3098@13.525081	133914	92273	54607	68716	60826	66447	1	32875	48469	41424	70497	67830	64690	81473	102301	94198	61153	67327	67727	1	57939	81443	42018	84218	91072	75857	1	75591
1011.3673@12.999667	55918	1	1	1	1	1	1	1	1	1	1	38760	1	1	1	1	1	1	1	1	1	50422	1	1	1	1	1	1
1011.3964@13.007	1	1	1	1	1	1	1	1	1	1	1	1	16918	1	1	1	1	1	1	1	1	1	1	1	1	1	1	1
1012.3126@13.523999	1	1	1	1	1	1	41994	1	1	1	1	1	1	1	1	1	1	1	1	41593	1	1	1	1	1	1	49805	1
1012.3852@13.102	1	29334	1	1	1	1	1	1	1	1	1	1	1	1	1	1	1	1	1	1	1	1	1	1	1	1	1	1
1013.326@12.871	1	1	1	1	1	1	1	1	1	1	1	1	1	1	1	1	1	1	1	1	1	1	1	28642	1	1	1	1
1013.3494@12.9035	1	1	1	25778	1	1	1	16958	1	1	1	1	1	1	1	1	1	1	1	1	1	1	1	1	1	1	1	1
1013.3801@13.099	1	1	1	1	1	1	1	1	1	1	34582	1	1	1	1	1	1	1	1	1	1	1	1	1	1	1	1	1
1013.4445@13.945	1	1	1	1	1	1	1	1	1	1	1	97423	1	1	1	1	1	1	1	1	1	1	1	1	1	1	1	1
1013.76@14.173	1	1	1	1	1	1	1	1	1	1	1	1	1	1	1	1	1	1	1	1	1	1	1	1	46225	1	1	1
1014.3136@13.524158	54451	38906	18680	27862	22145	25567	1	1	13803	13487	28029	23512	22558	29611	1	33968	22836	1	27434	1	20673	29569	1	1	1	26685	1	27426
1014.3905@13.033	1	1	1	18016	1	1	1	1	1	1	1	1	1	1	1	1	1	1	1	1	1	1	1	1	1	1	1	1
1014.4505@13.861	1	1	1	1	1	1	1	1	1	1	1	1	1	1	1	1	1	1	1	1	1	82084	1	1	1	1	1	1
1014.5113@14.145	1	1	1	1	1	1	1	1	1	1	1	1	1	1	1	1	1	1	1	1	1	1	54205	1	1	1	1	1
1015.3201@13.523334	1	1	1	1	1	1	8500	1	1	1	1	1	1	1	1	1	1	1	1	9481	1	1	1	1	1	1	9452	1
1015.3454@12.9582	1	17173	19582	1	1	1	1	1	1	1	1	27470	1	28847	1	1	1	1	1	1	1	58522	1	1	1	1	1	1
1015.4437@13.88	1	1	1	1	1	1	1	1	1	1	1	1	1	1	1	1	1	1	1	1	1	1	1	48224	1	1	1	1
1015.6671@10.877501	11943	1	1	1	1	1	1	1	1	1	1	10131	1	1	1	1	1	1	1	1	1	1	1	1	1	1	1	1
1015.7732@14.27	1	1	1	1	1	1	1	1	1	1	1	1	1	1	1	83983	1	1	1	1	1	1	1	1	158367	1	1	1
1015.994@13.089001	24915	1	1	1	1	1	1	1	1	1	1	1	1	1	1	1	1	1	1	1	1	1	1	1	7233	19627	1	1
1016.4257@13.841	1	1	1	1	1	1	1	1	1	1	1	1	1	1	1	1	1	1	1	1	1	1	1	1	1	93226	1	1
1017.337@12.965799	59237	1	1	1	1	1	1	19451	1	1	1	19253	1	1	1	1	1	1	1	1	1	1	1	1	54337	31699	1	1
1017.3603@13.133	1	1	1	1	1	1	1	1	1	1	50815	1	1	1	1	1	1	1	1	1	1	1	1	1	1	1	1	1
1017.4374@13.848	1	1	1	1	33398	1	1	1	1	1	1	1	1	1	1	1	1	1	1	1	1	89056	1	1	1	1	1	1
1017.5939@6.874778	101876	1	1	45282	1	1	32207	1	25811	1	10283	53633	1	1	1	1	1	1	1	1	1	1	83694	1	1	1	95049	46864
1018.4505@13.888	1	1	1	1	1	1	1	1	1	1	1	1	1	1	1	1	1	1	1	1	1	1	1	52633	1	1	1	1
1018.796@14.393	1	1	1	1	1	1	1	1	1	1	1	1	1	1	1	1	1	1	1	1	1	1	1	1	53601	1	1	1
1018.9505@15.947	1	1	1	1	1	1	1	1	1	1	1	1	1	1	1	1	1	1	1	1	1	1	1	1	24019	1	1	1
1019.3204@12.975	1	1	1	1	1	1	1	1	1	1	1	1	1	1	1	1	1	1	1	1	1	1	1	1	1	27788	1	1
1019.42@13.859334	1	1	1	1	1	1	1	1	56724	1	1	1	1	1	1	1	1	1	1	1	1	1	1	1	82313	108121	1	1
1020.3537@12.965	1	1	1	1	1	1	1	1	1	1	1	1	1	1	15903	1	1	1	1	1	1	1	1	1	1	1	1	1
1020.5503@7.224	1	1	1	1	1	1	1	1	1	1	1	1	1	1	1	1	1	26313	1	1	1	1	1	1	1	14120	1	1
1021.0495@7.218	1	1	1	1	1	1	1	1	1	1	1	1	1	1	1	1	1	22775	1	1	1	1	1	1	1	1	1	1
1021.4031@13.7575	85029	1	1	1	1	1	1	1	1	1	1	1	1	1	1	1	1	1	1	1	1	96473	1	1	1	1	1	1
1021.4096@13.686	1	1	1	1	1	1	1	1	1	1	1	1	1	1	34540	1	1	1	1	1	1	1	1	1	1	1	1	1
1021.4369@13.903	1	1	1	1	1	1	1	1	1	1	1	69120	1	1	1	1	1	1	1	1	1	1	1	1	1	1	42321	1
1023.3943@13.754	98198	1	1	1	1	1	1	1	1	1	1	1	1	1	1	1	1	1	1	1	1	1	1	1	1	69789	1	1
1025.3206@13.833	192889	1	1	1	1	1	1	1	1	1	1	108299	1	1	97396	1	1	1	1	1	1	1	87435	1	1	1	1	1
1025.3373@13.826644	1	165799	95934	67357	86053	1	76436	57455	81415	90764	1	1	1	1	1	1	1	1	1	116744	1	124743	1	99402	99501	175617	92307	1
1028.3334@13.827001	1	1	1	1	1	1	1	18084	1	1	1	1	1	1	36971	1	1	1	1	1	1	39513	27060	1	1	1	1	29797
1029.684@11.151361	242172	136832	129323	126725	122857	121185	125625	121418	124949	114747	114203	199162	69238	113668	122236	106144	101213	102726	1	1	1	198014	177507	160246	166741	145485	152693	145694
1029.6895@11.253	1	1	1	1	1	1	1	1	1	1	1	1	1	25390	1	1	1	1	1	1	1	1	1	1	1	1	1	1
103.0897@0.40266666	1	1	1	490000	1	1	1	1	1	1	1	1	1	1	1	1	1	1	1	1	1	1	1	1	1	631702	1	862142
103.0948@0.404	1	1	1	1	1	1	1	1	1	1	1	1043395	1	1	1	1	1	1	1	1	1	1	1	1	1	1	1	1
103.9857@0.359	1	1	1	1	1	1	1	1	1	1	1	828747	1	1	1	1	1	1	1	1	1	1	1	1	1	1	1	1
1030.3229@13.833	1	13397	1	1	1	1	1	1	1	1	1	1	1	1	1	1	1	1	1	1	1	1	1	1	1	1	1	1
1030.3394@13.1	21290	1	1	1	1	1	1	1	1	1	1	1	1	1	1	1	1	1	1	1	1	1	1	1	1	1	1	1
1030.3872@13.825	1	1	1	1	1	1	1	1	1	1	1	1	1	1	1	1	1	1	1	1	1	1	1	1	1	29635	1	1
1030.6938@6.627817	1	6724	14523	1	15300	1	1	1	1	1	1	9856	1	1	12229	1	6379	1	51347	16690	23726	24302	1	15913	1	1	1	1
1030.9429@6.624334	1	1	15544	13077	13894	1	1	1	1	1	1	1	1	1	12746	1	1	1	51400	17607	23547	21777	1	14880	1	1	1	1
1030.9985@13.104	14591	1	1	1	1	1	1	1	1	1	1	1	1	1	1	1	1	1	1	1	1	1	1	1	1	1	1	1
1031.1863@6.612	1	1	1	1	1	1	1	1	1	1	1	1	1	1	1	1	1	1	39866	1	1	1	1	1	1	1	1	1
1031.4385@6.612	1	1	1	1	1	1	1	1	1	1	1	1	1	1	1	1	1	1	28175	1	1	1	1	1	1	1	1	1
1032.383@13.0	1	1	1	1	1	1	1	1	1	1	1	16425	1	1	1	1	1	1	1	1	1	1	1	1	1	1	1	1
1034.3821@13.078	1	1	1	1	1	1	1	1	1	1	18817	1	1	1	1	1	1	1	1	1	1	1	1	1	1	1	1	1
1034.6356@11.147	1	1	1	1	6100	1	1	1	1	6442	1	1	1	1	1	1	1	1	1	1	1	1	1	1	1	1	1	1
1035.3455@12.995	1	1	1	1	1	1	1	1	1	1	1	1	1	1	1	1	1	1	1	1	1	20058	1	1	1	1	1	1
1035.3701@13.016	1	1	1	1	1	1	1	1	1	1	1	11912	1	1	1	1	1	1	1	1	1	1	1	1	1	1	1	1
1035.4215@13.906	1	1	1	1	1	1	1	1	1	1	1	1	1	1	1	1	1	1	1	1	1	1	1	56350	1	1	1	1
1035.5156@6.522333	1	1	1	1	1	49642	1	1	27511	1	1	1	1	1	1	1	1	1	1	1	1	1	1	1	1	95867	1	1
1035.8466@6.521333	1	1	1	1	1	52904	1	1	28783	1	1	1	1	1	1	1	1	1	1	1	1	1	1	1	1	106883	1	1
1036.1812@6.522	1	1	1	1	1	40290	1	1	23572	1	1	1	1	1	1	1	1	1	1	1	1	1	1	1	1	82784	1	1
1036.3553@13.036	29885	1	1	1	1	1	1	1	1	1	1	1	1	1	1	1	1	1	1	1	1	1	1	1	1	1	1	1
1036.4272@13.862	1	1	1	1	1	1	1	1	1	1	1	1	1	1	1	1	1	1	1	1	1	1	1	1	49417	1	1	1
1037.3284@12.995	1	1	1	1	1	1	1	1	1	1	1	17016	1	1	1	1	1	1	1	1	1	1	1	1	1	1	1	1
1037.4097@13.795001	1	1	1	1	1	1	1	1	1	1	1	1	1	1	1	1	1	1	1	1	15797	43080	1	1	1	1	1	32159
1039.3495@12.967667	39123	1	1	1	18884	1	1	1	1	1	1	1	1	1	44845	1	1	1	1	1	1	22640	1	1	1	19664	14597	1
1039.7284@11.141174	69717	35081	26332	27012	26707	26469	26902	27893	31464	26772	24365	1	30164	31604	27498	20477	20715	20292	1	1	1	51424	47698	42940	46325	27777	1	35201
104.0758@0.912	1	1	1	1	1	1	1	1	1	1	1	1	1	1	1	1	35749	1	1	1	1	1	1	1	1	1	1	1
104.0799@0.91033334	1	1	1	1	1	16449	1	1	1	1	1	1	1	1	1	57777	1	1	1	1	45318	1	1	1	1	1	1	1
1041.3444@12.993	1	1	1	1	1	1	1	1	1	1	1	1	1	32555	1	1	1	1	1	1	1	1	1	1	1	1	1	1
1041.7281@12.851	1	1	1	1	1	1	1	1	1	1	1	1	1	1	1	1	1	1	1	1	1	11842	1	1	1	1	1	1
1043.3281@12.977251	1	1	1	1	28718	1	1	1	1	1	1	28003	1	1	1	1	1	1	1	1	1	31601	1	1	1	16957	1	1
1043.3674@13.104	1	1	1	1	1	1	1	1	1	1	19410	1	1	1	1	1	1	63948	1	1	1	1	1	1	1	1	1	1
1043.6097@7.492	1	1	1	1	1	1	1	1	1	1	1	1	1	1	1	1	1	1	1	1	1	1	1	1	1	1	14698	1
1043.6927@11.324	7621	1	1	1	1	1	1	1	1	1	1	1	1	1	1	1	1	1	1	1	1	1	1	1	1	1	1	1
1045.3896@13.773334	1	1	1	1	1	1	1	1	1	1	34592	1	1	1	1	1	1	1	1	47246	1	1	1	1	1	114190	1	1
1045.5198@6.5238	1	1	1	1	1	53948	1	1	25464	1	19834	1	1	1	1	1	1	223579	1	1	1	1	1	1	1	101362	1	1
1045.8518@6.5241995	1	1	1	1	1	55676	1	1	28991	1	22832	1	1	1	1	1	1	243706	1	1	1	1	1	1	1	109764	1	1
1046.1846@6.5243998	1	1	1	1	1	46342	1	1	25454	1	19758	1	1	1	1	1	1	192111	1	1	1	1	1	1	1	91491	1	1
1047.4047@13.619	1	1	1	1	1	1	1	1	1	1	1	1	1	30435	1	1	1	1	1	1	1	1	1	1	1	1	1	1
1049.3969@13.748666	1	1	1	1	1	1	1	1	1	1	1	1	1	1	1	15127	1	46206	1	1	1	85748	1	55103	58798	84261	1	1
1051.218@12.866	1	1	1	1	1	1	1	1	1	1	1	1	1	1	1	1	1	1	1	1	1	1	1	1	1	18392	1	1
1052.4044@13.806	1	1	1	1	1	1	1	1	1	1	1	1	1	1	1	1	1	1	1	1	1	1	1	1	1	27850	1	1
1052.6166@8.536	1	1	1	1	1	1	1	1	1	1	1	1	1	1	1	1	1	1	1	1	1	1	1	1	1	20146	1	1
1053.1783@6.516	1	1	1	1	1	1	1	1	1	1	1	1	1	1	1	1	1	12716	1	1	1	1	1	1	1	1	1	1
1053.2626@14.1293335	1	1	1	1	1	1	1	1	1	1	1	1	1	1	418986	1	217012	222907	1	1	1	1	1	1	1	1	1	1
1053.2913@14.153635	571297	373228	1	297791	1	1	1	1	1	1	1	523239	1	1	1	1	1	1	1	1	1	379547	461240	525414	350442	342510	342473	494723
1053.365@13.824	1	1	1	1	1	1	1	1	1	1	1	1	1	1	1	1	1	1	1	1	1	53449	1	1	1	1	1	1
1053.5121@6.518	1	1	1	1	1	1	1	1	1	1	1	1	1	1	1	1	1	10862	1	1	1	1	1	1	1	1	1	1
1053.6152@14.135	1	1	1	1	1	1	8269	1	1	1	1	1	1	1	1	1	1	1	1	1	1	1	1	1	1	1	1	1
1055.2311@12.866	1	1	1	1	1	43309	1	1	1	1	1	1	1	1	1	1	1	1	1	1	1	1	1	33734	1	1	1	1
1055.3062@14.269	1	1	1	35030	1	1	1	1	1	1	1	1	1	1	1	1	1	1	1	1	1	1	1	1	1	1	1	1
1056.2937@14.151	1	160648	1	122370	1	1	1	1	1	1	1	1	1	1	1	1	1	1	1	1	1	187385	1	1	159362	168203	149946	1
1057.2708@14.125	1	1	1	1	1	1	1	1	1	1	1	1	1	1	1	1	1	49305	1	1	1	1	1	1	1	1	1	1
1057.6515@8.743	51794	1	1	1	1	1	1	1	1	1	1	1	1	1	1	1	1	1	1	1	1	1	1	1	1	1	1	1
1058.2874@14.158	59949	1	1	1	1	1	1	1	1	1	1	43728	1	1	1	1	1	1	1	1	1	1	1	1	1	1	1	47214
1059.2832@14.142	1	17490	1	1	1	1	1	1	1	1	1	1	1	1	1	1	1	1	1	1	1	1	1	1	1	1	1	1
1061.6188@7.016	1	1	1	1	1	1	1	1	1	1	7452	1	1	1	1	1	1	1	1	1	1	1	1	1	1	1	1	1
1062.7191@6.2505	1	5963	1	1	1	1	1	1	1	1	1	1	1	1	7416	1	1	1	16924	6453	12802	1	1	20738	1	1	1	1
1062.9668@6.262	1	1	1	1	1	1	1	1	1	1	1	1	1	1	1	1	1	1	18182	1	1	1	1	22708	1	1	1	1
1063.493@6.516	1	1	1	1	1	1	1	1	1	1	1	1	1	1	1	1	1	12038	1	1	1	1	1	1	1	1	1	1
1063.8209@6.514	1	1	1	1	1	1	1	1	1	1	1	1	1	1	1	1	1	9373	1	1	1	1	1	1	1	1	1	1
1064.1577@6.516	1	1	1	1	1	1	1	1	1	1	1	1	1	1	1	1	1	11727	1	1	1	1	1	1	1	1	1	1
1065.3337@13.035335	38767	1	1	17000	1	1	1	1	1	1	1	1	1	18759	1	1	1	1	1	1	1	1	1	1	1	1	1	1
1066.8215@6.515	1	1	1	1	1	1	1	1	1	1	1	1	1	1	1	1	1	14820	1	1	1	1	1	1	1	1	1	1
1067.1552@6.518	1	1	1	1	1	1	1	1	1	1	1	1	1	1	1	1	1	13366	1	1	1	1	1	1	1	1	1	1
1067.351@13.099	1	1	1	1	1	1	1	1	1	1	1	1	1	1	1	27424	1	1	1	1	1	1	1	1	1	1	1	1
1067.4873@6.51	1	1	1	1	1	1	1	1	1	1	1	1	1	1	1	1	1	10693	1	1	1	1	1	1	1	1	1	1
1069.3599@13.035	1	1	1	12699	1	1	1	1	1	1	1	1	1	1	1	1	1	1	1	1	1	1	1	1	1	1	1	1
1069.3759@13.902	1	1	1	1	1	1	1	1	1	1	1	1	1	1	1	1	1	1	1	1	1	1	1	41540	1	1	1	1
1071.2377@12.818	1	1	1	1	1	1	1	1	1	1	1	1	1	1	1	1	1	1	1	1	1	1	1	21073	1	1	1	1
1071.321@13.397142	81100	108699	1	36864	29057	46355	1	1	1	1	1	1	27718	45652	52023	60262	1	79774	1	1	30280	1	1	1	42654	37407	1	37425
1072.304@13.409	1	1	1	1	1	1	1	1	1	1	1	21947	1	1	1	1	1	1	1	1	1	1	1	1	1	1	1	1
1073.2438@12.807	1	1	1	1	1	1	31319	1	1	1	1	1	1	1	1	1	1	1	1	1	1	1	1	1	1	1	1	1
1073.7112@11.180459	122081	67239	64274	58982	54943	53977	59449	50970	58290	51009	46132	91505	1	58627	48632	40182	44346	45312	1	1	1	91208	83929	74630	83607	65651	75056	72274
1074.2992@13.396	38625	1	1	13165	1	1	1	1	1	1	15754	1	9603	1	1	29602	1	1	13720	1	1	1	1	1	1	1	1	1
1075.2246@12.82875	1	1	31278	1	1	38117	1	1	1	1	1	1	1	1	1	1	1	1	1	1	1	1	34162	1	1	1	1	19921
1075.2437@12.931	1	1	1	30189	19034	1	1	1	1	1	1	1	1	1	1	1	1	1	1	1	1	1	1	1	1	1	1	1
1077.2162@12.9005	1	1	1	1	9994	1	1	1	20818	1	1	1	1	1	1	1	1	1	1	1	1	1	1	1	37919	52103	1	1
1077.3568@13.858	1	1	1	1	1	1	1	1	1	1	1	1	1	1	1	1	1	1	1	1	1	69410	1	1	1	1	1	1
1079.2101@12.898334	1	1	1	1	20440	1	34567	1	1	33630	1	1	1	1	1	1	1	1	1	1	1	1	1	1	1	1	1	1
108.09@6.7783475	1	91842	93622	98447	93490	89788	90347	80936	75193	82813	90557	149124	87589	117554	115438	1	122510	1	127184	1	1	149623	107927	96739	91264	88872	96801	102949
108.0908@4.0013995	1	159567	150456	1	151839	158686	143372	1	134160	139491	135890	1	1	1	1	1	1	1	1	1	192975	123519	1	170981	122540	140990	159602	121446
1081.2155@12.891666	1	1	1	22857	1	46416	1	1	1	1	1	1	1	1	1	1	1	1	1	1	1	1	15617	1	1	1	1	1
1081.3381@14.1505	21722	1	1	19101	1	1	1	1	1	1	1	29803	1	1	1	1	1	1	1	1	1	24463	1	1	32065	27974	1	1
1082.29@14.13	1	1	1	1	1	1	1	1	1	1	1	1	1	1	10898	1	1	1	1	1	1	1	1	1	1	1	1	1
1082.33@14.146	1	1	1	1	1	1	1	1	1	1	1	1	1	1	1	1	1	1	1	1	1	1	1	1	1	1	1	17198
1083.2106@12.9355	1	1	1	1	1	1	1	1	1	1	1	15538	1	1	1	1	1	1	1	1	1	1	1	1	1	26244	1	1
1083.7544@11.167809	34773	1	16403	12548	11013	11287	11291	11368	1	10117	9422	24084	1	13934	15294	8683	7178	1	1	1	1	22056	20396	16221	21032	14561	18639	17659
1084.344@14.149	1	1	1	1	1	1	1	1	1	1	1	1	1	1	1	1	1	1	1	1	1	1	1	17818	1	1	1	1
1085.321@13.649909	230434	1	68461	90237	102798	72796	1	41836	63678	57055	1	122215	99385	1	114961	83327	63435	1	121601	95414	70488	100015	84867	82655	114521	132152	103035	1
1086.3325@13.643499	1	1	1	1	1	1	57804	1	1	1	1	1	1	1	1	1	1	74759	1	1	1	1	1	1	1	1	1	1
1088.3322@13.649636	1	1	27945	39335	1	33599	1	17319	28485	23497	1	1	1	1	1	39357	30012	1	1	1	40238	62169	1	33385	1	1	1	1
1089.3336@13.648	1	1	1	1	1	1	13390	1	1	1	1	1	1	1	1	1	1	1	1	1	1	1	1	1	1	1	1	1
1090.3185@13.6535	1	1	1	1	1	1	1	1	1	1	1	1	1	1	1	1	1	1	1	8934	1	1	1	1	1	12096	1	1
1091.3328@13.646	1	1	1	1	1	1	1	1	1	1	1	1	1	1	1	1	6078	1	1	1	1	1	1	1	1	1	1	1
1096.3782@7.482	37453	1	1	1	1	1	1	1	1	1	1	1	1	1	1	1	1	1	1	1	1	1	1	1	1	1	1	1
1099.2042@12.767	1	1	1	1	1	1	1	1	1	1	1	1	1	1	1	1	1	1	1	1	1	1	31766	1	1	1	1	1
1099.3359@14.006	124746	1	1	1	1	1	1	68808	1	1	1	1	1	1	1	1	1	1	1	1	1	187302	167441	112207	117677	111930	1	111366
11?-hydroxyandrost-4-ene-3_17-dione	19214	1	1	1	1	1	1	1	1	1	1	9163	1	1	1	1	1	1	1	1	1	1	15341	1	1	33335	20302	1
11?-hydroxyandrost-4-ene-3_17-dione + 7.828833	108389	173002	1	170385	153678	156263	1	1	1	1	132793	1	179958	185548	1	1	1	1	1	199453	1	1	1	134861	138440	1	151508	1
11?-hydroxyandrost-4-ene-3_17-dione + 8.046857	61627	39572	1	1	1	1	1	1	1	1	1	1	1	1	1	1	1	1	1	1	1	1	59787	31410	69320	54879	1	42366
11?-hydroxyandrost-4-ene-3_17-dione + 8.821813	188125	144745	140050	1	99472	61431	116369	1	82614	1	1	113050	1	1	1	1	93367	87616	1	1	1	146545	165078	74690	212262	299441	180423	1
110.0276@3.075	1	1	1	1	1	1	1	1	1	1	1	1	1	1	1	1	1	1	1	1	1	1	1	1	1	1	417379	1
110.0967@5.1	1	1	1	1	1	1	1	1	1	1	1	1	1	1	1	1	1	1	1	1	1	1	1	52431	1	1	1	1
110.1026@8.269652	308505	159620	158998	147831	163565	134235	129598	159720	122473	183169	157706	294606	1	202263	1	272940	1	1	186427	180380	180540	199687	191170	209650	1	157909	135258	133159
110.1027@5.098	1	1	1	1	1	1	1	1	1	1	1	1	1	1	1	1	1	75128	1	1	1	1	1	1	1	1	1	1
110.1044@10.0934	1	1	1	1	1	1	1	41922	1	1	1	63001	1	1	1	72404	1	57943	1	1	1	1	1	46408	1	1	1	1
110.1074@3.3285007	865156	546027	599851	640105	546112	529516	574853	635171	541996	539405	527916	713180	544412	829754	716138	1236575	783420	999595	795507	703887	772702	721642	596402	645717	588405	579782	671261	560434
1100.3369@13.997666	1	91255	1	1	1	1	1	1	1	64788	1	122022	1	1	1	1	1	1	1	1	1	1	1	1	1	1	1	1
1102.3414@14.0025	57667	1	1	1	1	1	1	43216	1	1	1	1	1	1	1	1	1	1	1	1	1	1	1	79060	64991	69184	1	57141
1103.2175@12.86	1	1	1	1	1	1	1	1	1	22907	1	1	1	1	1	1	1	1	1	1	1	1	1	1	1	1	1	1
1103.3549@13.986	1	25753	1	1	1	1	1	1	1	30886	1	1	1	1	1	1	1	1	1	1	1	1	1	1	1	1	1	1
1104.355@14.022	1	1	1	1	1	1	1	1	1	1	1	1	1	1	1	1	1	1	1	1	1	1	40073	1	1	1	1	1
1105.1982@12.789	1	1	1	1	1	1	1	1	1	1	1	1	1	1	1	1	1	1	1	1	1	1	15288	1	1	1	1	1
1105.3197@14.006	8355	1	1	1	1	1	1	1	1	1	1	1	1	1	1	1	1	1	1	1	1	1	1	1	1	1	1	1
1105.6462@7.163	73166	1	1	1	1	1	1	1	1	1	1	34988	1	1	1	1	1	1	1	1	1	1	1	1	1	1	1	27487
1105.6606@7.313741	64868	50247	59282	63605	40768	22160	53438	53747	37838	12073	14612	41212	48610	24157	63317	59114	1	61178	74929	65627	59979	46472	78176	43161	76465	152867	106567	59074
1106.3728@13.989	1	1	1	1	1	1	1	1	1	1	1	57151	1	1	1	1	1	1	1	1	1	1	1	1	1	1	1	1
1107.1592@4.861	1	1	1	1	1	1	1	1	1	1	1	1	1	1	1	1	1	1	7805	1	1	1	1	1	1	1	1	1
1110.601@7.2925	1	1	1	1	1	1	1	1	1	1	1	1	1	1	1	1	1	1	1	1	1	1	1	1	1	9075	6550	1
1111.2797@13.771	69608	1	1	1	1	1	1	1	1	1	1	1	1	1	1	1	1	1	1	1	1	1	1	1	1	1	1	1
1113.331@13.806	1	1	1	1	1	1	1	1	1	1	1	1	1	1	1	1	1	1	1	1	1	1	1	1	1	1	1	29008
1113.6904@9.123349	120271	77863	1	87736	80523	68979	1	77069	73309	70662	67774	134311	69202	81305	78171	71421	76891	1	1	1	1	1	98020	117469	105447	87340	1	76591
1114.3304@13.916	1	1	1	1	1	1	1	1	1	1	1	1	1	1	1	1	1	1	1	1	1	1	1	39934	1	1	1	1
1117.7393@11.204938	52123	33868	1	21432	22917	20531	1	19998	1	17812	13864	1	1	26029	1	14672	17318	17242	1	1	1	40932	37713	1	42315	1	34656	1
112.1218@12.456	1	1	1	1	1	1	1	1	1	1	1	1	43233	1	1	1	1	1	1	1	1	1	1	1	1	1	1	1
112.1379@11.945778	252601	153586	1	161563	154071	152212	94054	1	120981	172924	153487	1	157755	137728	161286	210982	187246	163158	1	1	1	1	1	1	1	191552	164967	150116
112.1399@11.952	1	1	1	1	1	1	1	1	1	1	1	1	1	1	1	1	1	1	1	1	1	1	1	1	167341	1	1	1
1123.9609@10.047501	1	125275	1	1	63637	1	133562	1	56915	1	1	1	160062	1	140524	1	1	1	123677	118874	1	63999	1	1	152797	60369	1	112902
1124.5327@10.036	1	1	1	1	1	1	38786	1	1	1	1	1	1	1	1	1	1	1	33919	43656	1	1	1	1	1	1	32306	1
1125.6884@12.919	1	1	1	1	1	7865	1	1	1	1	1	1	1	1	1	1	1	1	1	1	1	1	1	1	1	1	1	1
1127.2214@12.866	1	1	1	1	1	1	1	1	1	1	1	47646	1	1	1	1	1	1	1	1	1	1	1	1	1	1	1	1
1127.3153@14.397584	368555	309601	302114	1	1	383347	1	1	1	1	1	451620	1	1	1	1	1	1	1	1	1	454478	411528	300651	262091	397119	274337	426721
1127.7795@11.197499	14480	1	1	1	1	1	1	1	1	1	1	1	1	1	1	1	1	1	1	1	1	8933	8712	1	9465	1	1	1
1130.3081@14.396832	202124	153727	163609	1	1	1	1	1	1	1	1	1	1	1	1	1	1	1	1	1	1	1	1	149981	153089	1	150806	1
1131.3248@14.394	1	1	1	71388	1	1	1	1	1	1	1	1	1	1	1	1	1	1	1	1	1	1	1	1	1	1	1	1
1132.3134@14.398666	1	1	1	1	1	44409	1	1	1	1	1	54389	1	1	1	1	1	1	1	1	1	50083	55676	1	1	44299	1	50962
1133.3071@14.3945	1	20295	1	1	1	1	1	1	1	1	1	1	1	1	1	1	1	1	1	1	1	1	1	24401	1	1	1	1
1133.8179@4.821	1	1	11307	1	1	1	1	1	1	1	1	1	1	7383	1	1	1	1	12100	12284	1	1	1	1	1	1	1	1
1134.1503@4.82	1	1	1	1	1	1	1	1	1	1	1	1	1	1	1	1	1	1	12548	1	1	1	1	1	1	1	1	1
1134.2946@14.396333	14685	1	10141	1	1	1	1	1	1	1	1	1	1	1	1	1	1	1	1	1	1	1	1	1	9471	1	1	1
1137.7343@12.879	1	1	1	7238	1	1	1	1	1	1	1	1	1	1	1	1	1	1	1	1	1	1	1	1	1	1	1	1
1139.29@13.939	1	1	1	1	1	1	1	1	1	1	1	1	1	1	1	1	1	1	1	1	1	1	1	1	1	82835	1	1
1139.7357@12.978	1	1	1	1	1	1	1	1	1	1	1	1	1	1	1	1	1	1	1	1	1	1	1	1	1	11719	1	1
114.0584@3.074	1	1	1	1	1	1	1	1	1	1	1	1	1	1	1	1	1	1	1	1	1	1	1	1	1	1	234488	1
1142.6952@10.048	1	1	1	1	1	1	1	1	1	1	1	1	1	1	1	1	1	1	1	1	1	1	1	1	32596	1	1	1
1143.643@11.603	1	141834	1	1	1	1	1	1	1	1	1	1	1	1	1	1	1	1	1	1	1	1	1	1	1	1	1	1
1145.3389@13.516642	110308	1	1	32833	1	1	1	1	1	1	33426	27305	27400	46358	36869	74522	25276	1	44717	1	36925	33905	1	1	41003	1	1	30860
1146.3335@13.522	1	49032	1	1	1	1	1	1	1	1	1	1	1	1	1	1	1	1	1	1	1	1	1	1	1	1	1	1
1148.3383@13.520286	1	1	1	14955	1	1	1	1	1	1	16726	1	14409	1	19270	1	1	22472	1	1	1	20568	1	1	1	1	1	14530
1149.3341@13.548	1	1	1	1	1	1	1	1	1	1	1	1	1	1	1	1	1	1	1	1	1	1	1	1	1	19068	1	1
1149.6722@7.3266063	391863	304483	361358	401073	254141	150148	316580	325645	231728	93737	111769	247129	290448	143393	388531	342818	274232	341630	370334	350290	353060	306507	469797	236355	450795	900713	644623	367512
1149.9781@6.801	1	1	1	1	1	1	1	1	17706	1	1	1	1	1	1	1	1	1	1	1	1	1	1	1	1	1	1	1
1150.3103@6.801	1	1	1	1	1	1	1	1	16104	1	1	1	1	1	1	1	1	1	1	1	1	1	1	1	1	1	1	1
1150.3342@13.51	1	1	1	1	1	1	1	1	1	1	1	1	1	1	1	10821	1	1	1	1	1	1	1	1	1	1	1	1
1154.6287@7.3113337	33914	22520	1	1	16700	1	1	25387	16752	1	1	17637	23988	1	1	21867	18138	1	1	29097	1	22623	32977	13679	34815	1	1	26181
1155.3351@14.397667	1	1	14568	1	1	1	1	1	1	1	1	14062	1	1	1	1	1	1	1	1	1	1	20160	1	1	1	1	1
1158.3666@13.578	1	1	1	1	1	18481	1	1	1	1	1	1	1	1	1	1	24272	1	1	1	1	1	1	1	1	20545	1	1
1158.856@13.570001	1	1	1	12828	12391	15565	1	1	7254	1	1	1	1	1	1	1	17105	1	11867	1	8571	1	1	1	1	16556	1	1
1159.293@13.777	1	1	1	1	1	1	1	1	1	1	1	1	1	1	1	1	1	66102	1	1	1	1	1	1	1	1	1	1
1159.3369@13.770151	176604	122300	72922	1	99355	1	60457	1	63332	89065	91134	136783	1	48271	17050	1	67928	1	79595	53236	50528	97635	109434	82230	1	86033	1	63535
1160.3511@13.777	1	1	1	1	1	1	1	43000	1	1	1	1	1	1	1	1	1	1	1	1	1	1	1	1	1	1	1	1
1161.3015@13.097	1	1	1	1	1	1	1	1	1	1	1	1	1	1	1	1	23687	1	1	1	1	1	1	1	1	1	1	1
1161.7672@11.232572	20013	12209	1	1	1	1	1	1	1	1	1	12328	1	1	1	1	1	1	1	1	1	12933	12440	8756	1	1	1	11501
1161.7933@13.124	1	1	1	1	1	1	1	1	1	1	1	1	1	1	1	1	23269	1	1	1	1	1	1	1	1	1	1	1
1162.3105@13.155	1	1	1	1	1	1	1	1	1	1	1	1	1	1	14410	1	1	1	1	1	1	1	1	1	1	1	1	1
1162.3357@13.782125	1	1	1	1	1	1	38190	1	1	1	1	1	1	1	1	1	1	1	1	33089	28096	54341	1	53223	1	54219	40143	36308
1162.7758@13.145	33465	1	1	1	1	1	1	1	1	1	1	1	1	1	1	1	1	1	1	1	1	1	1	1	1	1	1	1
1162.8029@13.1605	1	1	1	1	1	1	1	1	1	1	1	1	1	11138	14874	1	1	1	1	1	1	1	1	1	1	1	1	1
1163.2795@13.151199	28692	1	1	12305	1	1	1	1	1	1	1	1	1	1	1	1	1	7149	1	1	1	1	1	1	16235	20277	1	1
1163.3569@13.777	1	1	1	1	1	1	1	12479	1	1	1	1	1	1	1	1	1	1	1	1	1	1	1	1	1	1	1	1
1163.8792@13.585	1	1	1	1	1	1	1	1	1	1	69065	1	1	1	1	1	1	1	1	1	1	1	1	1	1	1	1	1
1164.2654@13.022	1	1	1	1	1	1	1	1	1	1	1	1	1	1	1	1	1	1	1	1	1	1	1	15683	1	1	1	1
1164.3219@13.79125	26760	1	1	1	1	1	1	1	1	1	1	21456	1	1	1	1	1	1	15291	1	1	1	1	1	22840	1	1	1
1164.3516@13.778	1	1	1	1	1	1	1	1	1	9499	1	1	1	1	1	1	1	1	1	1	1	1	1	1	1	1	1	1
1165.2911@13.082	1	1	1	1	1	1	1	1	1	1	1	1	1	1	1	1	15806	1	1	1	1	1	1	1	1	1	1	1
1165.3103@13.801001	1	1	1	1	1	1	1	1	1	1	1	1	1	1	1	1	1	1	1	1	1	25751	1	1	1	1	1	11072
1165.7924@13.115	11725	1	1	1	1	1	1	1	1	1	1	1	1	1	1	1	15750	1	1	1	1	1	1	1	1	1	1	1
1167.8335@13.22	1	1	1	1	1	1	1	1	1	1	1	1	1	1	1	12451	1	1	1	1	1	1	1	1	1	1	1	1
1169.3329@13.171	1	1	1	1	1	1	1	1	1	1	1	1	1	25641	1	1	1	1	1	1	1	1	1	1	1	1	1	1
117.0746@0.431	1	1	1	1	1	1	1	1	1	1	1	1	1	1	1	879433	1	1	1	1	1	1	1	1	1	1	1	1
117.0838@0.4333333	1	1	1	1	1	1	1	1	1	1	1	1	1793712	1	1	1	1	1358056	1	2482022	1	1	1	1	1	1	1	1
1171.2854@13.023	1	1	1	1	1	1	1	1	1	1	1	1	1	1	1	1	1	1	1	1	11982	1	1	1	1	1	1	1
1171.3561@13.588999	1	1	1	1	23974	25951	1	1	21842	1	19802	1	1	1	1	1	23969	1	24658	1	1	25182	1	1	17983	35016	1	1
1171.7572@13.057667	1	1	1	1	14781	1	22280	1	1	17709	1	1	1	1	1	1	1	1	1	1	18221	1	1	30867	23059	1	1	1
1171.7803@13.04	1	1	1	1	1	1	1	1	1	1	1	1	1	1	1	1	1	1	1	21407	1	1	1	1	1	1	1	1
1171.8418@13.5825	1	1	1	1	1	1	1	1	1	1	1	1	1	1	1	1	1	1	1	1	1	1	1	1	1	34987	20038	1
1172.2684@13.058001	1	1	1	1	1	1	1	1	1	1	1	1	1	1	1	1	12977	1	1	1	1	1	1	21860	1	1	1	1
1172.7817@13.077	1	1	1	1	1	1	1	1	1	1	1	1	18931	1	1	1	19490	1	1	1	1	1	1	1	1	1	1	1
1173.2719@14.173	1	1	1	1	1	1	1	1	1	1	1	1	1	1	1	1	1	44881	1	1	1	1	1	1	1	1	1	1
1173.3059@14.1765	1	1	1	1	1	1	1	1	1	1	1	1	39019	1	54147	1	1	1	1	1	1	1	1	1	1	1	1	1
1173.356@14.2078	89494	72099	1	1	1	1	1	1	1	1	1	105920	1	1	1	1	1	1	1	1	1	78624	130028	75675	103419	72757	73350	70361
1173.8533@13.585	1	1	1	1	1	1	1	1	1	1	1	1	1	1	21011	1	1	1	1	1	1	1	1	1	1	1	1	1
1174.3127@13.131	1	1	1	1	1	1	1	1	1	1	1	1	1	1	1	1	1	1	1	1	21870	1	1	1	1	1	1	1
1174.3674@13.588333	1	1	1	28136	1	1	1	1	1	1	1	1	1	20738	1	1	1	1	1	1	28208	33032	1	1	29722	33790	1	1
1174.8037@13.1595	1	1	1	1	1	1	1	1	1	1	1	1	1	1	23231	1	23082	1	1	1	1	1	1	1	1	1	1	1
1174.8484@13.584399	1	1	1	1	1	16637	1	1	1	1	1	1	15694	1	1	1	1	1	1	1	16654	30291	1	1	1	30236	1	1
1175.3081@13.1945715	18790	1	1	1	1	12211	1	1	14949	1	17521	1	1	23404	24055	1	1	21605	1	1	1	1	1	1	1	1	1	1
1175.3704@13.592	1	1	1	1	1	1	1	1	1	1	1	1	21706	1	1	1	29022	1	1	1	1	1	1	1	1	1	1	1
1175.7961@13.191714	25489	1	1	1	20966	1	1	1	11678	1	15309	1	1	18008	1	1	1	11084	1	1	1	9869	1	1	1	1	1	1
1175.8663@13.59	1	1	1	1	16315	1	1	1	1	1	1	1	1	1	1	1	1	1	1	1	1	1	1	1	1	1	1	1
1176.2734@14.173	1	1	1	1	1	1	1	1	1	1	1	1	1	1	1	1	1	24529	1	1	1	1	1	1	1	1	1	1
1176.3087@14.1755	1	1	1	1	1	1	1	1	1	1	1	1	1	1	27270	1	18580	1	1	1	1	1	1	1	1	1	1	1
1176.3285@13.177	1	1	1	1	1	1	1	1	1	1	1	1	1	1	1	1	1	1	13122	1	1	1	1	1	1	1	1	1
1176.35@14.205	51019	33312	1	26642	1	1	1	1	1	1	1	1	1	1	1	1	1	1	1	1	1	42248	1	38471	1	33757	35008	34781
1176.7557@13.011	1	1	1	1	1	1	1	1	1	1	1	1	1	1	1	1	1	1	1	24957	1	1	1	1	1	1	1	1
1176.8206@13.165	1	1	1	1	1	1	1	1	1	1	1	1	1	1	1	1	1	1	1	1	8353	1	1	1	1	1	1	1
1177.2675@13.069667	1	1	1	1	1	1	1	1	1	1	1	1	1	1	1	1	22577	1	1	1	1	1	1	24167	18879	1	1	1
1177.3129@14.18	1	1	1	1	1	1	1	1	1	1	1	1	13379	1	1	1	1	1	1	1	1	1	1	1	1	1	1	1
1177.7643@13.037	1	1	1	1	1	1	1	1	1	1	1	1	1	1	1	1	1	1	1	1	1	1	1	35761	1	1	1	1
1177.8215@13.581	1	1	1	1	1	1	1	1	1	1	1	1	1	1	1	1	1	1	1	1	1	26937	1	1	1	1	1	1
1178.3@13.077	1	1	1	1	1	1	1	1	1	1	1	1	1	1	14097	1	1	1	1	1	1	1	1	1	1	1	1	1
1178.344@13.368	1	1	1	1	1	1	1	1	1	1	1	1	1	1	16406	1	1	1	1	1	1	1	1	1	1	1	1	1
1178.3501@14.203	1	1	1	1	1	1	1	1	1	1	1	1	1	1	1	1	1	1	1	1	1	1	16477	1	1	1	1	1
1178.796@13.1545	41548	1	1	1	1	1	1	1	1	1	1	1	1	1	23013	1	1	1	1	1	1	1	1	1	1	1	1	1
1178.8167@13.408501	29841	1	1	1	1	1	1	1	1	1	1	1	1	1	1	1	1	21250	1	1	1	1	1	1	1	1	1	1
1179.2979@13.223	46616	1	1	1	1	1	1	1	1	1	1	1	1	1	1	1	1	1	1	1	1	1	1	1	1	1	1	1
1179.3401@13.405	1	1	1	1	1	1	1	1	1	1	1	1	1	1	1	1	1	17976	1	1	1	1	1	1	1	1	1	1
1179.7963@13.137	1	1	1	1	1	1	1	1	1	1	1	1	1	1	1	1	21787	1	1	1	1	1	1	1	1	1	1	1
118.0701@4.6095	1	1	1	1	1	1	1	1	1	1	1	1	1	1	1	91474	1	86021	1	1	1	1	1	1	1	1	1	1
1180.3213@13.186333	1	1	1	20388	15360	1	1	1	1	1	1	1	1	20653	1	1	1	25150	1	1	1	13068	1	1	21417	1	1	1
1180.3561@13.597	1	1	1	1	1	1	1	1	1	1	1	1	1	1	1	1	1	1	1	1	1	36358	1	1	1	1	1	1
1180.826@13.1933	1	1	1	18643	16361	1	1	1	1	1	24160	1	13599	16093	24505	29421	1	25811	15699	1	1	1	1	1	19246	1	1	1
1181.3298@13.192249	1	1	1	1	1	11922	1	1	1	1	1	1	1	1	18308	21249	1	1	16360	1	1	1	1	1	1	1	1	1
1181.3551@13.58025	1	1	1	1	1	1	1	1	27039	1	1	1	1	1	1	1	34866	1	1	27342	1	1	1	1	1	40500	1	1
1181.8632@13.575667	1	1	1	33159	1	1	1	1	55811	1	1	1	1	23967	1	1	34337	1	59186	1	31210	1	1	1	1	1	1	1
1182.258@12.978	1	1	1	1	1	1	1	1	1	1	1	1	1	1	1	1	1	1	1	1	1	1	10758	1	1	1	1	1
1182.3618@13.488001	1	1	1	1	1	35891	1	1	1	1	1	1	1	16707	1	1	1	1	1	1	1	1	1	1	1	1	1	1
1182.8466@13.557142	1	1	1	1	30206	35803	1	1	1	1	40932	1	29365	1	1	1	1	22844	1	1	1	1	1	37618	1	79502	1	1
1183.289@13.0965	1	1	1	1	1	1	1	1	9639	1	1	1	1	1	1	1	1	1	1	1	1	1	1	1	35410	1	1	1
1183.3584@13.586666	1	1	1	35154	1	1	1	1	1	1	35013	1	1	1	1	1	1	1	38004	1	33399	40320	1	1	40672	1	1	1
1183.7719@13.07	1	1	1	1	1	1	1	1	1	1	1	1	1	1	1	1	1	1	1	1	1	22306	1	1	1	1	1	1
1183.8569@13.59	1	1	1	1	1	1	1	1	1	1	1	1	1	1	1	1	1	1	1	1	1	1	1	1	37214	1	1	1
1184.2635@13.028999	1	1	1	1	1	1	1	1	1	1	1	1	1	1	1	1	1	1	1	1	1	1	1	30690	1	1	15000	1
1184.3032@13.113	1	1	1	1	1	1	1	1	1	1	1	1	1	27944	1	1	1	1	1	1	1	1	1	1	1	1	1	1
1184.3558@13.573626	18426	1	24263	1	1	1	1	1	37572	25979	1	1	30774	1	1	1	38709	1	1	32258	1	1	1	1	1	43763	1	1
1184.7925@13.09	1	1	1	1	1	1	1	1	19358	1	1	1	1	1	1	1	1	1	1	25945	1	1	1	1	28614	38271	1	1
1184.8699@13.578667	1	1	1	35549	1	1	1	1	1	1	1	1	1	1	1	1	35123	1	1	1	1	1	1	1	1	1	1	28201
1185.2827@13.103928	36249	1	19431	26187	22710	24878	10906	1	1	1	1	20039	23551	1	1	1	1	19070	25078	25970	15502	29394	1	1	1	35987	1	1
1185.3662@13.592	1	1	1	1	42335	35596	35956	1	1	1	1	1	1	1	1	1	1	1	1	1	1	1	1	1	1	1	1	1
1185.7827@13.094001	27591	1	19543	17366	14233	25915	12652	1	1	1	1	14482	16219	14916	26236	1	1	1	16013	1	1	1	1	1	1	1	12264	11021
1185.8654@13.57525	1	1	1	1	54256	33599	1	1	1	1	1	1	30307	1	1	1	1	1	1	21851	1	1	1	1	1	1	1	1
1186.3021@13.1075	1	1	1	1	1	1	1	1	1	1	1	1	1	1	1	1	42210	1	1	1	1	1	1	1	1	1	1	14927
1186.36@13.58325	1	1	1	52530	1	1	1	1	1	1	1	1	1	1	26837	1	1	1	45246	1	1	1	1	1	61471	1	1	1
1186.8116@13.1295	1	1	1	1	1	1	1	1	1	1	1	1	1	1	1	1	23929	1	1	1	44634	1	1	1	1	1	1	1
1186.857@13.587	1	1	1	1	1	1	1	1	1	1	1	1	1	1	1	1	1	1	37878	1	1	46536	1	1	1	1	1	1
1187.312@13.152	1	1	1	1	1	1	1	1	24931	1	1	1	1	1	1	1	1	1	1	1	1	1	1	1	1	1	1	1
1187.3715@13.593715	1	1	38079	1	1	1	1	1	1	32873	39451	1	40303	1	1	1	40846	1	1	1	1	1	1	1	1	35603	1	31386
1187.8757@13.586	1	1	1	41172	1	1	39376	1	39392	1	1	1	1	1	23642	1	37232	1	1	1	40014	1	1	1	48647	1	1	31482
1188.3158@13.185999	1	1	1	36424	36158	28847	1	1	1	29097	22145	13941	27885	46359	52973	49721	1	48786	22495	23957	31224	1	1	34806	24285	1	1	21947
1188.3745@13.591	1	1	1	1	37210	33389	1	1	1	1	1	1	1	1	1	1	1	1	1	1	26225	1	1	1	1	1	1	1
1188.8167@13.188706	51150	1	11323	36676	37431	1	1	1	1	17124	1	17225	23461	41771	43464	34342	27789	53273	35769	22885	1	17835	1	20179	1	1	1	21214
1188.8618@13.602751	1	1	1	1	1	1	1	1	1	20589	1	1	1	1	1	1	1	1	1	31319	1	1	1	40271	1	24405	1	1
1189.2705@13.013332	1	1	1	1	1	1	1	1	1	1	1	1	11073	1	11320	1	1	1	1	1	1	1	1	13411	1	1	1	1
1189.321@13.165	1	1	1	1	1	1	1	1	1	1	1	1	1	1	1	1	29411	1	1	1	1	1	1	1	1	1	1	1
1189.3639@13.577	1	1	1	1	1	1	1	1	1	1	1	1	1	1	1	1	1	1	41917	1	1	1	1	44673	1	1	1	1
1189.7719@13.029	1	1	1	1	1	1	1	1	1	1	1	1	1	1	1	1	1	1	1	1	1	1	1	27951	1	1	1	1
1189.7994@13.064	1	1	1	1	1	1	1	1	1	1	1	1	15076	1	27306	1	1	1	1	1	1	1	1	1	1	1	1	1
1189.8527@13.58	1	1	1	1	1	1	1	1	1	1	1	1	1	1	1	1	1	1	1	1	1	57732	1	1	1	1	1	1
1190.2941@13.04925	1	1	1	1	1	1	1	1	1	1	1	1	1	1	1	1	1	1	1	35469	1	16865	1	30439	1	1	1	12992
1190.3708@13.579	1	1	1	1	1	1	1	1	1	1	1	1	1	1	1	1	1	1	1	1	1	1	1	1	1	1	1	50527
1190.7865@13.1005	1	1	1	1	1	1	1	1	19408	1	1	1	1	1	1	1	1	1	1	1	1	25798	1	1	1	1	1	1
1190.8693@13.4525	1	1	1	1	1	1	1	1	1	1	1	1	36709	1	1	1	24082	1	1	1	1	1	1	1	1	1	1	1
1191.3329@13.2335	1	1	1	1	1	1	1	1	1	1	1	1	1	1	1	35248	1	67449	1	1	1	1	1	1	1	1	1	1
1191.3646@13.5045	1	1	1	23578	1	1	1	1	1	1	1	1	41333	27883	1	1	1	1	1	38965	39795	1	1	1	42439	1	1	1
1191.816@13.167333	47649	1	1	26303	1	1	1	1	1	1	53400	1	1	32613	1	1	28827	1	1	1	1	1	1	1	20949	1	1	1
1191.8462@13.47925	1	1	1	1	1	1	1	1	1	1	1	1	1	1	1	25552	44142	1	1	36444	1	1	1	1	1	12755	1	1
1192.3098@13.202999	47003	30723	1	1	1	31055	1	1	1	1	1	1	1	1	1	1	60553	1	1	1	1	1	1	1	1	1	1	1
1192.3649@13.499	1	1	1	1	1	1	1	1	1	1	1	1	1	1	1	1	1	19473	1	1	1	1	1	52090	1	1	1	1
1192.8497@13.579	1	1	1	1	1	1	1	1	1	1	1	1	1	1	1	1	1	1	1	1	1	1	1	1	1	42161	1	1
1193.319@13.169749	1	1	1	1	43639	1	1	1	1	16697	36781	1	1	1	1	1	1	1	1	1	1	36409	1	1	1	1	1	1
1193.3542@13.584666	1	1	1	1	1	1	1	1	1	1	73606	1	1	1	1	1	1	1	1	1	1	60466	1	1	1	94400	1	1
1193.6969@7.3845015	334289	287948	342526	378225	237148	140929	298348	306928	216828	86757	103721	218206	273625	138428	376887	1	1	1	1	1	1	275019	413658	216391	410498	827660	611053	339820
1193.8302@13.180833	1	1	1	1	27966	1	1	1	1	1	1	1	41301	1	1	72471	1	1	27642	1	1	1	1	1	46374	27119	1	1
1193.8658@13.577167	1	1	1	1	44386	1	1	1	1	1	68695	1	63526	30694	1	1	1	1	1	1	1	1	1	1	94277	1	1	40065
1194.3137@13.190666	1	1	1	24247	1	1	1	1	1	1	1	1	1	25243	1	1	1	1	1	1	1	1	1	1	34076	1	1	1
1194.356@13.5734	1	1	1	1	1	1	1	1	1	1	1	1	32995	1	1	1	51901	1	1	37402	1	1	1	1	64451	1	1	46563
1194.8242@13.190001	1	1	1	1	1	19289	1	1	1	1	1	1	1	23350	1	1	1	1	1	1	1	1	1	1	1	1	1	1
1194.872@13.578667	1	1	1	1	1	1	1	1	1	1	1	1	1	1	1	1	1	1	1	42212	54883	1	1	50269	1	1	1	1
1195.2928@13.101	1	1	1	1	1	1	1	1	1	1	1	1	1	1	1	1	1	1	33679	1	1	1	1	1	1	1	1	1
1195.3708@13.478499	1	39781	1	66474	1	59682	1	1	45985	1	1	1	1	19369	1	1	1	1	1	1	1	9335	1	1	1	1	1	1
1195.8628@13.558428	1	1	1	43268	1	61083	1	1	61379	1	1	1	1	1	1	1	43841	39472	1	1	1	53633	1	1	1	73874	1	1
1196.29@13.057501	1	1	1	1	1	1	16467	1	1	1	1	1	1	1	1	1	1	1	1	1	1	1	1	1	1	23558	1	1
1196.361@13.539666	1	1	42126	1	1	1	1	1	1	1	1	1	1	1	76849	1	1	1	1	1	1	83377	1	1	1	1	1	1
1196.7716@13.0695	1	1	1	1	1	1	1	1	1	1	1	1	1	1	1	1	1	1	1	1	1	1	1	1	25727	1	1	26105
1196.8158@13.157	1	1	1	1	33504	1	1	1	1	1	1	1	1	1	1	1	1	1	1	1	1	1	1	1	1	1	1	1
1196.8661@13.56	1	1	1	1	24128	1	1	1	1	1	1	1	1	1	1	1	1	1	64097	1	1	1	1	1	1	1	1	1
1197.2634@13.031	1	1	1	1	1	1	1	1	1	1	1	1	1	1	1	1	1	1	1	1	1	1	1	23772	1	1	1	1
1197.2894@13.076876	1	1	1	27633	21269	1	1	1	1	1	1	15871	18818	1	30770	1	1	1	1	1	17103	28130	1	1	1	1	19153	1
1197.3236@13.206	1	1	1	1	1	1	1	1	1	1	34264	1	1	1	1	1	1	1	1	1	1	1	1	1	1	1	1	1
1197.3698@13.5892	1	1	1	1	1	1	43525	1	1	1	1	1	35610	1	1	1	1	1	1	53739	1	1	1	1	138115	1	1	53769
1197.7717@13.052334	1	1	23499	1	1	1	1	1	1	1	1	1	1	1	1	1	1	1	1	1	1	1	1	38748	1	1	18996	1
1197.8049@13.131	1	1	1	27175	1	1	1	1	1	1	1	1	1	1	1	1	1	1	1	1	1	1	1	1	1	1	1	1
1197.8616@13.554667	1	1	1	1	1	1	1	1	1	1	1	1	25970	1	1	1	1	1	1	53292	1	1	1	86262	1	1	1	1
1198.3013@13.109799	1	1	1	1	1	32287	1	1	16789	14246	1	1	1	19728	1	1	17511	1	1	1	1	1	1	1	1	1	1	1
1198.3683@13.5907135	1	1	1	123300	72933	142401	1	1	37902	1	55012	1	1	1	1	1	1	1	1	1	1	1	1	1	1	72140	55974	1
1198.6552@7.4044657	33250	25669	1	31224	14804	9839	1	26718	18593	1	1	1	26653	1	1	1	1	1	33461	1	1	18266	33552	1	36356	74212	51143	27950
1198.7843@13.119375	1	21767	1	1	1	1	1	1	18344	1	1	1	20624	19651	1	1	23125	1	1	1	33519	48364	1	1	1	1	1	21395
1198.8693@13.584332	1	1	1	64491	1	47705	1	1	1	1	59723	52226	47633	1	31986	1	45531	1	1	1	55617	90424	1	1	65478	63883	1	45248
1199.3077@13.092	1	1	1	1	1	1	1	1	1	1	1	1	1	1	1	1	1	1	1	1	22781	1	1	1	1	1	1	1
1199.3378@13.282	1	1	1	1	1	1	1	1	1	1	1	1	1	1	1	1	1	103782	1	1	1	1	1	1	1	1	1	1
1199.8159@13.111	1	1	1	1	1	1	1	1	1	1	1	1	1	1	1	1	1	1	12301	1	1	1	1	1	1	1	1	1
1199.8818@13.584999	1	1	47832	1	1	1	55828	1	1	1	1	1	1	1	1	1	1	1	46325	1	1	1	1	1	1	1	53707	1
1200.3138@13.169001	1	1	16804	48733	1	1	1	1	1	1	28209	14305	43983	1	73309	1	41841	1	47786	31490	1	17139	1	1	1	42500	1	1
1200.3673@13.572834	1	1	1	1	1	1	1	1	1	1	1	27965	53105	1	1	1	43712	1	1	1	18752	1	1	1	138796	1	1	27603
1200.7924@12.988	1	1	1	1	1	1	1	1	1	1	1	1	1	1	1	1	1	1	1	12122	1	1	1	1	1	1	1	1
1200.8136@13.185733	70724	1	14959	54958	47585	42806	1	1	31517	29804	1	28719	1	39027	72890	1	48645	1	43461	34367	1	1	1	36180	1	45574	1	1
1200.8794@13.5965	1	1	1	1	1	1	1	1	1	1	1	1	1	1	1	1	1	1	1	71623	1	1	1	62842	1	1	1	1
1201.3195@13.205856	67752	1	1	1	1	23073	1	1	27190	24982	40368	1	1	43171	1	69615	1	1	1	1	1	1	1	1	1	1	1	1
1201.3309@14.693768	256811	350579	321425	207391	175321	290585	1	1	1	1	1	257198	1	1	1	1	1	1	1	1	1	380803	225752	323383	1	212415	302367	220459
1201.7693@13.01	1	1	1	1	1	1	1	1	1	1	1	1	1	1	1	1	1	1	1	1	1	1	1	1	1	1	1	18666
1201.8232@13.239	1	35910	1	1	1	1	1	1	1	1	1	1	41312	1	1	1	1	68551	1	1	26103	1	1	1	1	1	1	25255
1201.883@13.584667	1	1	1	1	44145	98209	1	1	1	1	1	1	1	1	1	1	1	1	1	1	1	47533	1	1	57677	52079	1	42059
1201.8864@13.621	1	1	1	1	1	1	1	1	45204	1	1	1	1	1	1	1	1	1	1	1	29487	1	1	1	1	1	1	1
1202.2762@13.014	1	1	1	1	1	1	1	1	1	1	1	1	1	1	1	1	1	1	1	1	1	1	1	1	1	1	1	18285
1202.3204@13.276666	1	30364	1	1	30762	25164	1	1	1	1	1	1	1	1	1	1	1	1	1	1	1	1	1	1	1	1	1	1
1202.7753@13.0302	1	1	22633	1	1	1	1	1	1	1	1	1	1	1	1	1	1	1	1	25424	1	1	13402	63241	1	1	17892	1
1202.8047@13.155	1	1	1	1	1	30454	1	1	1	1	1	1	1	1	1	1	1	1	1	1	1	1	1	1	1	1	1	1
1202.8448@13.337	1	1	1	1	1	1	1	1	1	1	1	1	1	34090	1	1	1	1	1	1	1	1	1	1	1	1	1	1
1202.8783@13.611	1	1	1	1	1	1	1	1	1	1	1	1	1	1	1	1	1	1	1	1	1	1	1	1	1	1	56725	1
1203.3187@13.398	52797	1	1	1	1	1	1	1	1	1	1	1	1	1	1	1	1	1	1	1	1	1	1	1	1	1	1	1
1203.784@13.104	1	1	1	1	1	1	1	1	1	1	1	1	1	1	1	1	1	1	1	1	1	28868	1	1	1	1	1	1
1203.814@13.209	1	1	1	1	1	1	1	1	1	1	33154	1	1	1	1	1	1	1	1	1	1	1	1	1	1	1	1	1
1203.8419@13.376	1	1	1	1	1	51201	1	1	1	1	1	1	1	1	1	1	1	1	1	1	1	1	1	1	1	1	1	1
1204.3275@13.216249	1	55329	1	51044	1	1	1	1	1	1	1	1	1	1	1	1	31343	50450	1	1	1	1	1	1	1	1	1	1
1204.3279@14.696143	156118	1	1	110439	96441	1	1	1	1	1	1	142335	1	1	1	1	1	1	1	1	1	1	138629	1	1	123012	1	119794
1204.3539@13.332	1	1	1	1	1	1	1	1	1	1	1	1	12376	1	1	1	1	1	1	1	1	1	1	1	1	1	1	1
1204.3722@13.572	1	1	1	1	1	1	1	1	1	1	1	1	49919	1	1	1	1	1	1	1	1	1	1	1	1	1	1	1
1204.8115@13.150001	32900	1	1	33065	1	1	1	1	1	1	1	1	1	19206	1	1	1	46703	47149	1	50239	1	1	1	1	1	1	1
1204.8268@13.322	1	50961	1	1	1	1	1	1	1	1	1	1	1	1	1	1	1	1	1	1	1	1	1	1	1	1	1	1
1204.8533@13.5925	1	1	1	1	1	1	1	1	22307	1	1	1	1	1	1	1	51469	1	1	1	39717	72473	1	1	1	1	1	1
1205.3157@13.1965	1	1	1	1	1	55942	1	1	1	1	39626	1	1	1	1	1	1	1	1	1	1	1	1	1	1	1	1	1
1205.3501@13.561	1	1	1	1	1	1	1	1	1	1	1	1	1	1	1	1	1	1	1	1	1	43889	1	1	1	1	1	1
1205.3741@13.56875	1	1	1	1	76497	1	1	1	1	1	1	1	1	1	71219	1	49236	1	1	1	20882	1	1	1	1	1	1	1
1205.8137@13.134001	1	1	27986	1	1	92053	21893	1	1	1	1	1	1	1	1	1	1	1	1	1	1	1	1	1	29820	1	1	1
1205.83@13.522334	162803	1	1	1	1	1	1	1	1	1	1	1	1	1	1	1	1	1	1	1	1	1	1	1	1	59457	41796	1
1205.8792@13.621	1	1	1	1	1	1	43046	1	1	1	1	1	1	1	1	1	1	1	1	1	1	1	1	1	1	1	1	1
1206.297@14.64	1	1	1	1	1	1	1	1	1	1	1	1	1	1	1	1	1	1	1	17873	1	1	1	1	1	1	1	1
1206.3195@13.168334	1	1	1	1	1	1	1	1	1	1	1	1	1	1	1	1	1	1	19037	1	1	1	1	1	24305	42677	1	1
1206.3296@14.6875	1	1	34708	1	1	29274	1	1	1	1	1	1	1	1	1	1	1	1	1	1	1	1	1	35686	1	1	33410	1
1206.3531@13.554501	1	1	1	43995	1	1	1	1	1	1	1	1	41196	1	1	1	1	1	1	1	1	1	1	1	62507	125232	1	1
1206.7877@13.135	38904	1	1	1	1	1	1	1	1	1	1	1	1	1	1	1	1	1	1	1	1	31788	1	1	1	1	1	1
1206.8296@13.187667	1	1	1	1	1	1	1	1	20544	1	45046	1	1	1	1	1	1	1	1	1	1	1	1	1	1	43906	1	1
1207.2916@13.128	1	1	1	1	1	1	1	1	1	1	1	1	1	1	1	1	1	1	1	1	1	1	1	1	23614	1	1	1
1207.3276@14.6975	1	1	1	1	11995	1	1	1	1	1	1	17688	1	1	1	1	1	1	1	1	1	1	1	1	1	1	1	1
1207.3354@13.273	1	1	1	1	1	1	1	1	1	1	1	1	1	1	1	1	1	40887	1	1	1	1	1	1	1	1	1	1
1207.3688@13.584	1	1	57816	1	1	1	1	1	1	1	1	1	1	1	1	1	1	1	63515	1	1	1	1	1	1	1	1	1
1207.8038@13.095	1	1	1	1	1	1	1	1	1	1	1	1	1	1	1	1	1	1	1	1	1	1	1	1	1	46745	1	1
1207.8534@13.522499	1	34495	1	1	51927	1	1	1	1	1	48576	1	1	1	1	1	1	1	1	1	1	148105	1	1	1	1	1	1
1208.3075@13.0720005	1	1	1	1	1	1	29631	1	1	1	1	1	1	17861	1	1	1	1	1	1	1	1	1	1	1	1	1	1
1208.3442@13.429199	1	29239	1	1	1	61720	1	1	1	1	58976	1	1	1	64999	66031	1	1	1	1	1	1	1	1	1	1	1	1
1208.3663@13.566	1	1	1	1	1	1	1	1	1	1	64929	1	1	1	1	1	1	1	1	1	1	1	1	1	1	1	1	1
1208.8585@13.5802	1	1	1	1	1	59718	50470	1	65408	1	1	1	45917	1	1	1	1	1	1	1	1	1	1	1	1	79908	1	1
1209.2931@13.0845	1	1	20956	30301	1	1	1	1	1	1	1	1	1	1	38497	1	1	1	1	1	1	1	1	1	1	32551	1	1
1209.377@13.559999	1	1	1	91710	1	1	1	1	1	1	1	1	1	1	1	1	1	1	1	1	1	1	1	1	79383	1	1	1
1209.7742@13.029	1	1	1	1	1	1	1	1	1	1	1	1	1	1	1	1	1	1	1	1	1	1	1	21665	1	1	25942	1
1209.7955@13.05975	1	1	1	1	1	1	1	1	23215	1	1	1	1	1	1	1	1	1	1	34606	19349	32742	1	1	1	1	1	1
1209.8859@13.562668	1	1	1	1	1	1	1	1	1	1	1	1	1	1	1	1	1	1	58874	1	38323	1	71634	1	1	1	1	1
1210.2681@13.102454	1	1	1	1	28198	1	1	1	1	22155	27348	1	33334	1	1	1	1	30967	1	36028	1	30455	1	38344	30987	1	16946	32341
1210.3762@13.5928335	1	1	1	1	61233	1	64986	1	1	60914	1	1	1	56497	1	1	1	1	1	1	1	1	1	68812	1	1	69520	1
1210.8024@13.097333	1	1	1	1	1	1	1	1	1	1	1	1	35102	19019	31451	1	1	1	1	1	1	1	1	1	1	1	1	1
1210.8116@13.194	1	1	1	1	1	1	1	1	1	1	23674	1	1	16489	1	1	1	1	1	1	1	1	1	1	1	1	1	1
1210.842@13.562	1	1	1	1	1	1	1	1	1	1	1	1	1	1	1	1	1	1	1	1	1	75615	1	1	1	1	1	1
1210.8676@13.5725	1	1	1	54130	1	1	1	1	1	1	79682	1	1	1	1	1	1	1	1	63661	47738	1	1	1	1	1	1	1
1211.3037@13.099667	1	1	1	1	1	1	1	1	19028	1	1	1	1	1	1	1	23997	1	1	1	23607	1	1	1	1	1	1	1
1211.3737@13.574666	1	1	1	1	1	73733	1	1	1	1	68128	1	51183	1	1	1	57464	1	1	53230	48531	1	1	1	1	1	1	1
1211.7787@13.097	1	1	1	1	1	1	1	1	1	1	1	1	1	1	1	1	1	1	1	1	1	1	1	31128	1	1	1	1
1211.8143@13.08975	1	1	14436	1	1	1	11338	1	1	1	1	1	1	1	1	1	29491	1	1	1	30019	1	1	1	1	1	1	1
1211.8691@13.587571	1	1	1	1	1	70323	1	1	58769	1	1	1	56698	1	1	1	50753	1	1	1	1	1	1	1	1	41890	61522	65814
1211.9185@13.73	1	1	1	1	1	1	1	1	1	38722	1	1	1	1	1	1	1	1	1	1	1	1	1	1	1	1	1	1
1212.308@13.1445	1	1	1	1	1	1	21647	1	1	1	1	1	1	1	57978	1	1	1	1	1	1	1	1	1	1	1	1	1
1212.3636@13.588666	1	1	1	74606	1	1	1	1	64392	1	1	1	1	1	1	1	1	1	1	1	1	59983	1	1	70627	76532	1	37381
1212.8136@13.1755	35628	1	1	26401	1	25030	13815	1	1	1	1	1	1	1	61349	1	1	1	43648	1	1	1	1	1	1	1	1	1
1212.8186@13.171	1	1	1	1	1	1	1	1	36172	1	1	1	1	1	1	1	1	1	1	1	1	1	1	1	1	1	1	1
1212.8708@13.5235	1	1	1	1	1	1	1	1	1	1	1	1	1	55500	1	1	1	1	57621	1	1	1	1	1	1	1	1	1
1213.3206@13.188374	1	1	1	1	1	1	1	1	1	24362	1	1	1	46192	1	17896	32911	1	80956	1	1	45980	1	1	42318	56833	1	1
1213.3757@13.5965	1	1	1	1	105474	1	1	1	1	1	1	1	1	1	1	1	1	1	1	1	1	1	1	1	1	1	103150	1
1213.7671@12.997999	1	1	1	1	1	1	1	1	1	1	1	1	1	1	1	1	1	1	1	1	1	1	1	34143	1	1	21785	1
1213.8104@13.148999	1	1	1	1	1	1	1	1	1	1	1	1	44978	1	1	1	1	1	1	1	17683	1	1	1	1	52783	1	1
1213.8489@13.581666	1	1	1	1	49377	1	1	1	1	1	1	1	1	1	1	1	1	1	1	1	1	64369	1	41468	1	1	1	1
1214.3253@13.1338	54052	1	1	1	1	1	1	1	1	1	67306	1	19812	1	36934	1	1	1	1	1	24146	1	1	1	1	1	1	1
1214.3293@13.214	1	1	1	1	1	1	1	1	1	1	1	1	1	1	1	1	1	1	1	1	28495	1	1	1	1	1	1	1
1214.3766@13.5425	1	1	1	1	1	1	1	1	1	1	55894	1	1	1	1	1	1	1	84019	1	1	1	1	1	1	1	1	1
1214.8062@13.081751	1	1	1	1	43017	33517	1	1	16381	1	1	1	28009	1	1	1	1	1	1	1	1	1	1	1	1	1	1	1
1214.8289@13.26775	1	1	1	1	38693	41057	1	1	1	1	64776	1	1	1	1	1	1	62140	1	1	1	1	1	1	1	1	1	1
1214.8785@13.592251	1	1	32405	1	1	1	36773	1	1	1	1	1	1	1	1	1	1	1	1	1	1	1	1	22080	1	1	37041	1
1215.2997@13.0588	1	1	36594	19710	1	1	1	1	1	1	1	1	1	1	1	1	17674	1	1	60520	1	1	18734	1	1	1	1	1
1215.3091@13.072	1	1	1	1	1	1	1	1	19412	1	1	1	1	1	1	1	1	1	1	1	1	1	1	1	1	1	1	1
1215.3229@13.317334	68840	40805	1	1	1	1	1	1	1	1	1	1	1	1	1	1	27002	1	1	1	1	1	1	1	1	1	1	1
1215.352@13.5875	1	1	1	1	1	1	1	1	1	1	1	1	1	1	1	1	1	1	1	1	1	54627	1	1	1	1	1	26536
1215.8044@13.094001	1	1	1	1	1	1	1	1	1	1	1	1	1	1	1	1	1	1	1	58817	1	39413	1	1	34030	1	1	1
1215.8328@13.387	1	29492	1	1	1	1	1	1	1	1	1	1	1	1	1	1	1	1	1	1	1	1	1	1	1	1	1	1
1216.267@13.033	1	1	1	1	1	1	1	1	1	1	1	1	1	1	1	1	1	1	1	1	1	1	1	29618	1	1	1	1
1216.2883@13.090333	41220	1	1	1	1	1	1	10246	1	1	1	1	1	1	1	1	1	1	1	1	1	1	1	1	1	34774	1	1
1216.3391@13.400499	1	1	1	1	1	34591	1	1	1	1	1	1	1	1	1	1	1	1	1	1	1	1	1	1	1	1	21860	1
1216.3672@13.602	1	1	63695	1	1	1	1	1	1	1	1	1	1	1	67927	1	1	1	1	1	1	1	1	73467	1	1	46551	1
1216.799@13.065333	1	1	21062	1	1	1	1	1	1	1	1	1	1	1	1	1	34333	1	1	1	1	1	17578	1	1	1	1	1
1216.847@13.402	1	1	1	1	1	46177	1	1	1	1	1	1	1	1	1	1	1	55278	1	1	1	1	1	1	1	1	1	1
1216.8634@13.5895	1	1	1	1	1	1	1	1	1	1	50535	1	1	1	1	1	1	1	1	1	1	1	42685	1	1	1	1	1
1217.3062@13.182	1	33274	1	1	1	1	21181	1	1	1	1	1	1	1	1	1	1	1	1	1	1	1	1	1	1	1	1	1
1217.3536@13.485	1	1	1	1	1	1	1	1	1	1	1	1	1	108962	1	1	1	1	1	1	1	1	1	1	1	1	1	1
1217.8147@13.1355	1	1	1	39867	1	21127	21709	1	1	1	1	1	1	1	1	1	1	1	1	1	1	1	1	1	1	24247	1	1
1217.8654@13.520143	1	1	1	1	1	1	1	1	28347	1	1	1	74811	1	56493	1	1	1	1	1	1	1	1	57135	43150	68227	46493	1
1217.8816@13.6815	1	1	1	1	1	1	54403	1	1	1	1	45235	1	1	1	1	1	1	1	1	1	1	1	1	1	1	1	1
1218.3046@13.170667	1	1	1	37789	1	1	1	1	1	1	1	1	1	1	1	1	1	1	1	1	1	27762	1	1	60808	1	1	1
1218.3553@13.487	1	1	1	1	1	1	1	1	1	1	1	1	1	1	1	1	1	1	1	1	1	1	1	1	1	54572	1	1
1218.8116@13.191751	1	1	1	1	1	1	1	1	28090	1	23457	1	1	1	1	1	1	1	1	1	1	1	1	1	24641	25290	1	1
1218.8658@13.514	1	1	1	1	1	1	1	1	1	1	1	1	1	1	1	1	1	1	56408	1	1	1	1	1	1	1	1	1
1219.3243@13.263	1	1	1	1	1	1	1	1	1	1	45927	1	1	1	1	1	1	1	1	1	1	1	1	1	1	1	1	1
1219.3556@13.630714	1	1	1	1	1	1	68035	1	1	43723	1	77673	1	1	1	40033	1	38192	1	1	1	1	67084	1	1	76798	1	1
1219.3809@13.624	1	1	1	1	1	1	1	34796	1	1	1	1	1	1	1	1	1	1	1	1	1	1	1	1	1	1	1	1
1219.7928@13.014	1	1	1	1	1	1	1	1	1	1	1	1	1	1	1	1	1	1	1	1	13922	1	1	1	1	1	1	1
1219.8634@13.565	1	1	1	1	1	1	1	1	1	1	63466	1	1	1	1	1	1	1	1	1	1	1	1	1	1	1	1	1
1220.2802@13.0865	1	1	1	1	38000	1	1	1	1	1	1	1	1	1	1	1	1	1	1	1	1	1	1	1	1	45108	1	1
1220.3646@13.613	1	1	1	1	1	1	1	1	1	1	1	1	1	43833	1	1	1	1	1	1	1	1	1	1	1	1	1	1
1220.8862@13.607	1	1	1	1	1	38126	41424	1	1	1	1	1	1	1	1	1	1	1	1	1	1	1	1	1	1	1	1	1
1221.261@13.059	1	1	1	1	1	1	1	1	1	1	1	29164	1	1	1	1	1	1	1	1	1	1	1	1	1	1	1	28258
1221.297@13.078	1	1	1	1	1	1	1	1	1	20899	1	1	1	1	1	1	1	1	1	1	1	1	1	1	1	1	1	1
1221.3544@13.446501	1	1	1	1	1	1	1	1	1	1	64966	1	1	1	1	1	32655	1	1	1	1	1	1	1	1	1	1	1
1221.7646@13.027	1	1	1	1	1	1	1	1	1	1	1	1	1	1	1	1	1	1	1	1	1	1	1	25367	1	1	1	1
1221.7969@13.0789995	1	1	1	1	1	1	1	1	1	1	1	1	1	1	1	1	1	1	23907	1	1	1	1	1	32766	1	1	19100
1221.8257@13.166	1	1	1	1	1	1	1	1	1	1	1	1	1	1	1	1	17990	1	1	1	1	1	1	1	1	1	1	1
1221.8955@13.633	1	1	42903	1	1	1	1	1	1	1	1	1	1	1	1	1	1	1	1	1	1	1	1	1	1	1	1	1
1222.2701@13.065	1	1	1	1	1	1	1	1	1	1	1	1	1	1	1	1	1	1	1	1	1	1	1	50551	1	1	1	1
1222.2937@13.060501	1	1	1	1	1	1	1	1	1	1	1	1	1	1	36856	1	17058	1	1	30797	23151	1	1	1	1	1	1	1
1222.368@13.6325	66381	1	1	1	1	1	1	1	1	1	1	1	1	1	40004	23444	1	1	39033	1	1	1	86158	70395	1	62981	68997	1
1222.3741@13.546714	1	1	64751	1	1	36666	51894	1	1	1	1	1	1	1	1	1	54208	1	1	1	50822	1	1	1	1	50894	19726	1
1222.7983@13.098167	1	1	12507	1	1	38061	1	1	22969	1	1	1	33827	1	46096	1	1	1	1	1	1	1	1	1	1	30703	1	1
1222.8198@13.237	1	1	1	1	1	1	1	1	1	1	58705	1	1	1	1	1	1	1	1	1	1	1	1	1	1	1	1	1
1222.8478@13.504556	1	1	1	34799	1	29049	1	1	19885	1	1	1	1	1	1	44118	1	1	61479	1	24745	79900	1	1	1	64046	18544	1
1222.8989@13.691999	1	1	1	1	1	1	1	1	1	18389	1	1	1	1	1	1	1	1	1	1	1	1	58235	1	1	1	1	1
1223.2917@13.089168	1	1	1	18816	1	1	1	1	20359	1	1	1	1	36478	1	1	1	1	19950	1	1	1	15540	1	1	1	36894	1
1223.3291@13.269	1	1	1	1	1	1	1	1	1	1	1	1	1	1	1	123979	1	1	1	1	1	1	1	1	1	1	1	1
1223.3661@13.503	1	1	1	59692	1	1	1	1	27836	1	1	1	1	1	1	1	1	1	1	1	1	1	1	1	1	1	1	1
1223.8143@13.1235	1	1	1	1	1	1	1	1	1	1	1	1	1	34705	1	1	1	56573	1	1	30712	1	1	1	1	1	1	30627
1223.8643@13.540201	1	1	1	1	1	1	1	1	1	1	65293	1	59984	60626	84593	1	1	1	1	65127	1	1	1	1	1	1	1	1
1224.2811@13.109	1	1	1	1	1	1	1	1	1	1	1	1	1	1	1	1	1	1	1	1	1	18342	1	1	1	1	1	1
1224.305@13.113167	1	1	1	1	25251	35571	26206	1	1	1	1	1	1	1	1	1	28845	1	1	1	25234	1	1	1	1	1	1	18674
1224.3672@13.5945	1	1	1	1	1	75300	1	1	1	1	1	1	1	1	1	1	1	1	1	57133	1	1	1	1	1	1	1	1
1224.8073@13.112666	1	1	1	41188	1	1	29322	1	1	1	1	1	1	1	1	1	1	1	1	1	1	1	1	15814	1	1	1	1
1224.8654@13.593715	1	1	1	69759	1	1	1	1	1	1	1	1	1	1	1	1	55037	1	1	1	37855	1	1	80547	61390	1	72754	60245
1225.3077@13.162499	41221	1	15272	1	1	1	1	1	20894	1	42149	1	1	1	50053	1	1	1	1	1	1	1	1	1	33657	1	1	1
1225.316@13.188499	1	1	1	48055	1	1	1	1	1	1	1	1	1	1	1	1	1	1	45829	1	1	1	1	1	1	1	1	1
1225.3636@13.609125	1	1	58432	1	1	1	1	1	1	1	1	1	1	1	114741	1	51370	1	1	1	1	1	54878	72646	61038	85576	66528	1
1225.3807@13.649	1	1	1	1	1	1	48139	1	1	1	1	1	1	1	1	1	1	1	1	1	1	1	1	1	1	1	1	1
1225.788@13.033001	1	1	1	1	1	1	1	1	1	1	1	1	1	1	1	1	1	1	1	1	1	35669	1	20105	1	1	1	1
1225.8156@13.1595	1	1	1	1	1	1	1	1	15677	1	1	1	47571	1	55875	1	1	1	47755	1	1	1	1	1	1	1	1	1
1225.8625@13.558	1	1	1	1	1	1	1	1	1	30615	1	1	1	1	101373	1	1	1	1	1	1	1	1	1	1	1	1	1
1226.2736@13.062	1	1	1	1	1	1	1	1	1	1	1	1	1	1	1	1	1	1	1	1	1	30080	1	1	1	1	1	1
1226.2968@13.088	1	1	1	1	1	1	1	1	1	1	1	1	1	1	1	1	1	1	1	1	18399	26428	1	1	18959	1	18228	1
1226.8575@13.5685005	1	1	1	1	1	46290	1	1	1	1	1	1	35227	106717	1	1	1	1	1	44835	1	1	34083	1	1	1	1	85414
1226.8892@13.7285	1	1	1	1	1	1	70730	1	1	1	1	1	1	1	1	1	1	1	1	1	1	1	48174	1	1	1	1	1
1227.2936@13.053	43761	1	1	1	1	1	15632	1	1	1	1	1	1	1	43899	1	1	1	1	28892	1	1	1	1	1	1	23847	29533
1227.3048@13.088333	1	1	1	1	41820	1	1	1	1	1	1	1	45783	1	1	1	1	1	25936	1	1	1	1	1	1	1	1	1
1227.3074@13.294374	93855	36694	1	1	41000	1	1	1	29875	1	68975	1	35669	1	1	62344	1	1	1	1	1	1	1	1	1	42437	1	1
1227.3701@13.564	1	1	1	1	1	1	1	1	1	1	1	1	81265	1	1	1	1	1	1	1	1	1	1	1	1	1	1	1
1227.4006@13.69225	1	1	1	1	52119	1	1	1	34939	1	1	1	1	1	1	1	1	1	1	50284	1	1	128280	1	1	1	1	1
1227.7855@13.103001	48255	1	1	1	1	1	1	1	1	1	1	1	1	1	39561	1	1	1	1	1	1	1	1	1	1	1	1	1
1227.836@13.259168	1	1	1	54104	37690	61233	1	1	1	12669	84576	1	1	1	1	1	38704	1	1	1	1	1	1	1	1	1	1	1
1227.8821@13.635	1	1	31114	1	1	1	1	1	1	1	1	1	1	1	1	1	1	1	1	1	1	1	1	1	1	1	1	1
1227.9174@13.742	1	1	1	1	1	1	1	1	1	24527	1	1	1	1	1	1	1	1	1	1	1	1	1	1	1	1	1	1
1228.2917@13.084499	1	1	23715	1	1	1	1	1	1	1	1	25584	1	1	1	1	1	1	1	1	1	1	1	1	1	1	1	1
1228.3647@13.481874	1	1	1	45270	1	1	1	1	53501	1	1	1	1	78201	126524	1	1	1	22646	1	34375	1	1	1	1	114885	58281	1
1228.394@13.632	1	1	66609	1	1	1	1	1	1	1	1	1	1	1	1	1	1	1	1	1	1	1	31817	1	1	1	1	1
1228.7924@13.084	41974	1	1	1	25971	1	1	23195	1	1	1	1	1	1	1	1	1	1	1	1	1	51565	27271	1	34966	93083	30765	1
1228.8666@13.6355	1	1	1	1	1	1	1	1	1	1	1	1	1	1	1	1	1	1	1	1	1	1	1	64416	36264	1	1	1
1229.3114@13.136126	1	43832	1	1	1	79332	1	27557	1	1	1	1	1	1	1	1	43739	1	1	1	26030	43372	1	1	32518	55883	1	1
1229.3462@13.4025	1	1	1	1	1	94111	1	1	1	1	1	1	1	1	1	1	1	66957	1	1	1	1	1	1	1	1	1	1
1229.3712@13.596	1	1	1	42593	1	1	1	1	1	1	1	1	1	1	1	1	1	1	1	1	1	1	1	1	1	1	1	1
1229.8527@13.421	1	1	1	1	40864	1	1	1	1	1	1	1	1	1	1	1	1	1	1	1	1	1	1	1	1	1	1	1
1230.3098@13.133	1	1	1	1	1	1	24981	1	1	1	1	1	1	1	1	1	1	36185	1	1	1	1	1	1	1	1	16971	1
1230.8112@13.191	1	43372	1	49711	24458	1	1	1	1	1	1	1	1	1	1	1	38709	1	1	1	1	1	1	1	1	1	1	1
1230.8724@13.507999	1	1	1	1	1	1	1	1	28625	1	1	1	1	1	1	1	1	1	1	1	1	1	1	29740	1	1	50582	1
1230.904@13.701	1	1	1	1	1	1	1	1	1	43128	1	1	1	1	1	1	1	1	1	1	1	1	1	1	1	1	1	1
1231.3239@13.184333	1	1	1	35878	66247	1	1	1	1	1	1	1	1	1	1	1	1	1	1	1	1	1	1	1	31561	1	1	1
1231.3567@13.449	1	1	1	1	1	1	1	1	1	1	1	1	1	1	1	1	1	1	1	1	1	1	1	24133	1	1	1	1
1231.3987@13.608625	1	1	103029	1	1	1	80086	1	45424	1	1	1	1	70009	94393	1	1	1	1	1	1	1	35728	40758	1	1	52587	1
1231.7938@13.193	1	1	1	1	1	1	1	1	1	1	1	1	1	1	1	1	1	1	1	1	1	1	1	1	33331	1	1	1
1231.8645@13.62525	1	1	38618	1	1	1	36336	1	1	1	1	1	1	1	1	1	1	1	50770	1	1	1	1	53755	1	1	1	1
1232.2866@13.143	1	1	1	1	1	22442	1	1	1	1	1	1	1	1	1	1	1	1	1	1	1	60999	1	1	1	1	1	1
1232.3422@13.3795	1	35713	1	1	1	1	1	1	1	1	1	1	1	1	1	1	1	52437	1	1	1	1	1	1	1	1	1	1
1232.3807@13.723	1	1	1	1	1	1	1	1	1	1	1	37608	1	1	1	1	1	1	1	1	1	1	1	1	1	1	1	1
1232.8307@13.128601	1	45416	1	1	1	1	16979	1	1	1	1	1	1	1	32600	1	1	1	44507	18054	1	1	1	1	1	1	1	1
1232.8857@13.66	1	1	1	1	1	1	1	1	38920	1	1	1	1	1	1	1	1	1	1	1	1	1	1	1	1	1	1	1
1233.2968@13.075001	1	1	1	1	1	1	23976	1	1	1	1	1	1	19199	1	1	1	1	1	1	1	1	1	1	1	1	1	1
1233.355@13.931	93953	65773	57347	1	1	1	1	1	1	66273	1	68303	1	1	1	1	1	1	1	1	1	51503	85188	74327	42267	61018	1	1
1233.3816@13.642	1	1	1	1	1	1	1	1	1	1	1	1	1	1	1	1	1	1	69903	1	1	1	1	49670	1	1	1	1
1233.8069@13.116	1	1	1	1	1	1	1	1	1	1	1	1	1	25586	1	1	1	1	1	1	1	1	1	1	1	1	1	1
1233.8564@13.508	1	1	1	1	1	65921	1	1	1	1	1	1	1	1	60597	51192	1	1	1	1	1	1	1	1	1	82901	52277	1
1233.8845@13.655	1	1	50349	1	1	1	1	1	1	1	1	1	1	1	1	1	1	1	1	1	1	1	1	1	1	1	1	1
1234.2969@13.086	1	1	1	1	1	1	1	1	1	1	1	1	1	1	35692	1	1	1	1	1	1	1	1	1	1	1	1	1
1234.3575@13.6	1	1	1	1	1	1	44515	1	51381	1	1	1	1	58758	87579	1	1	1	1	1	1	1	1	1	1	1	59084	1
1234.7859@13.061666	1	1	1	1	1	1	1	1	1	20062	1	1	40785	1	1	1	1	1	1	1	17488	1	1	20040	1	50740	25562	1
1234.8542@13.586	1	1	1	1	1	1	1	1	1	1	1	58370	27335	66237	1	1	1	1	47984	1	1	1	1	45195	1	1	1	1
1235.2961@13.069	22376	1	1	1	1	1	1	1	14103	1	1	1	1	1	1	1	1	1	1	30576	26424	1	1	1	1	1	17256	13996
1235.3168@13.371	1	37813	1	1	1	1	1	1	1	1	1	1	1	1	1	1	1	1	1	1	1	1	1	1	1	1	1	1
1235.7941@13.08	1	1	15746	1	1	1	21219	1	1	1	1	1	1	1	38356	1	1	1	22859	30857	1	1	1	1	1	1	1	1
1235.8405@13.456	1	1	1	1	1	1	1	1	1	1	1	16297	1	1	1	1	1	1	1	1	1	1	1	1	1	1	1	1
1235.8872@13.659	1	1	1	1	1	1	58385	1	1	1	1	1	1	1	1	1	1	1	1	1	1	1	1	1	1	1	1	1
1236.3036@13.121	1	1	1	1	1	1	1	1	1	1	1	1	1	21151	1	1	26979	1	1	1	1	1	1	1	1	1	1	1
1236.3625@13.934199	1	1	1	1	1	1	1	1	1	1	1	37365	1	1	1	1	1	1	1	1	1	26344	43774	1	19905	1	1	19842
1236.3654@13.415	1	1	1	1	1	1	1	1	1	12286	1	1	1	1	1	1	1	1	1	1	1	1	1	1	1	1	1	1
1236.8042@13.0985	1	1	1	1	1	1	1	1	1	1	1	1	1	23303	1	1	28498	1	1	1	18122	1	1	1	1	1	1	18020
1236.824@13.3615	38581	1	1	1	1	1	1	1	1	1	1	1	1	1	1	34815	1	1	1	1	1	1	1	1	1	1	1	1
1236.8573@13.56575	1	1	1	1	1	1	1	1	1	1	93090	1	1	1	67367	1	1	1	1	1	1	1	1	1	1	85486	54880	1
1236.8961@13.704	1	1	49723	1	1	1	1	1	1	1	1	1	1	1	1	1	1	1	1	1	1	1	1	1	1	1	1	1
1237.3044@13.049	1	1	1	1	1	1	1	1	1	1	1	1	1	1	1	1	1	1	1	1	1	1	1	1	1	1	18097	1
1237.3636@13.647	1	1	50305	1	1	1	1	1	1	1	1	1	1	1	1	1	1	1	1	52751	1	1	1	176850	1	1	1	1
1237.3704@13.464	1	1	1	1	1	1	1	1	1	1	1	1	1	1	1	1	1	1	1	24655	1	1	1	1	1	1	1	1
1237.7244@7.3946285	60354	53355	69122	75338	57445	26549	62477	60878	45512	14217	19535	39642	56605	32329	78621	1	46208	71960	74832	54367	66392	51719	77738	42737	76859	143557	118007	66990
1237.7275@7.541429	55707	1	1	1	1	1	17930	1	1	1	1	22053	1	1	1	1	1	1	1	1	1	25904	1	13634	47292	1	1	28801
1237.8145@13.147	1	1	1	33506	1	1	1	1	1	1	18431	24270	1	1	1	1	1	1	1	1	1	36314	1	1	53002	1	1	1
1237.8857@13.610001	1	1	1	1	42897	1	1	1	113285	1	1	1	52058	1	1	1	1	1	1	1	1	1	1	1	1	1	1	1
1238.2878@13.032499	1	1	1	1	1	1	1	1	1	1	1	1	1	1	1	1	1	1	1	1	1	32516	14172	1	1	1	1	1
1238.3202@13.208	1	1	1	1	1	1	1	1	10961	1	1	1	1	1	1	1	1	54775	26100	1	1	1	1	1	1	1	1	1
1238.3519@13.939	10522	1	1	1	1	1	1	1	1	1	1	1	1	1	1	1	1	1	1	1	1	1	1	1	1	1	1	1
1238.3726@13.617	1	1	1	1	1	1	1	1	1	1	1	1	1	1	1	1	1	1	52871	1	1	1	1	1	1	1	1	1
1238.785@13.048142	36883	1	1	31261	1	1	22864	1	1	1	1	1	1	1	1	1	1	1	1	26853	23426	1	1	1	1	1	29177	27803
1238.8884@13.649	1	1	1	1	1	52705	43342	1	1	1	1	1	1	1	1	1	1	1	32365	1	1	1	70969	1	1	1	1	1
1239.2948@13.080667	32513	1	1	1	1	1	39879	1	1	1	1	1	1	1	1	1	18716	1	1	1	1	1	1	1	1	1	1	1
1239.305@13.096001	1	1	1	1	1	1	1	1	1	1	1	1	1	28625	1	1	1	1	24443	1	1	1	1	1	1	1	1	1
1239.3982@13.707	1	1	1	1	1	1	1	1	1	47507	1	1	1	1	1	1	1	1	1	1	1	1	1	1	1	1	1	1
1239.7565@13.026	1	1	1	1	1	1	1	1	1	1	1	1	1	1	1	1	1	1	1	1	1	1	1	26651	1	1	1	1
1239.8026@13.0825	1	1	1	1	26008	1	1	1	1	1	1	1	1	1	1	1	1	1	24717	1	1	1	1	1	1	1	1	1
1239.8108@13.309	61653	1	1	1	1	1	1	1	1	1	25958	1	1	1	1	1	1	1	1	1	1	1	1	1	1	1	1	1
1239.8727@13.590199	1	1	1	1	29484	1	1	1	1	1	1	1	1	1	1	1	1	1	1	52434	1	41133	1	1	1	37171	59325	1
1240.3018@13.09325	1	1	1	1	1	21971	1	1	31245	1	1	1	64727	1	48775	1	1	1	1	1	1	1	1	1	1	1	1	1
1240.3347@13.339	1	1	1	1	1	1	1	1	1	1	35258	1	1	1	1	32479	1	1	1	1	1	1	1	1	1	1	1	1
1240.3567@13.51275	1	1	1	1	27509	1	1	1	1	1	110026	1	1	73716	1	1	1	1	1	1	1	1	1	76179	1	1	1	1
1240.3904@13.713999	1	1	63392	1	1	1	50464	64447	1	1	1	1	1	1	1	1	1	1	1	1	1	1	81282	1	1	1	1	1
1240.7854@13.1112	1	1	1	1	1	24162	1	1	12062	1	1	18428	1	1	1	1	1	1	1	1	1	70639	1	1	32685	1	1	1
1240.8405@13.376999	1	52713	1	1	1	84369	1	1	18007	1	1	1	1	52936	1	1	1	1	1	1	1	1	1	1	1	51500	1	1
1240.8562@13.636	1	1	1	1	1	1	1	1	1	1	1	1	1	1	1	1	1	1	1	1	1	1	1	37127	1	1	1	1
1241.2808@13.1	1	1	1	1	1	1	1	1	1	1	1	1	1	1	1	1	1	1	1	1	1	34337	1	1	1	1	1	1
1241.3445@13.40775	1	1	1	1	1	125954	1	1	1	1	1	1	1	1	1	1	1	48272	1	1	41047	1	1	1	1	53396	1	1
1241.3823@13.636	1	1	1	1	1	1	1	1	1	1	1	1	1	1	1	1	1	1	1	1	74662	1	1	1	1	1	1	1
1241.81@13.1226	1	1	1	1	1	1	18469	1	1	1	36364	1	27961	1	1	1	28714	1	1	1	1	1	1	1	1	27094	1	1
1241.8479@13.443667	1	1	1	1	1	1	1	1	1	1	83441	1	1	1	62057	1	1	55183	1	1	1	1	1	1	1	1	1	1
1241.889@13.721001	1	1	1	1	1	1	85769	32727	1	1	1	1	1	1	1	1	1	1	1	1	1	1	70864	1	1	1	1	1
1242.294@13.115749	1	1	1	1	1	1	1	1	1	1	1	22638	1	1	1	1	30821	1	1	27051	1	1	1	1	1	22064	1	1
1242.3517@13.515332	1	1	1	1	1	1	1	1	35407	1	1	1	1	1	75020	1	1	1	1	1	1	1	1	1	1	1	52057	1
1242.679@7.42	1	1	1	1	1	1	1	1	1	1	1	1	1	1	1	1	1	1	1	1	1	1	1	1	1	13565	1	1
1242.6827@7.544	1	1	1	1	1	1	1	1	1	1	1	1	1	1	1	1	1	1	1	1	1	1	1	1	1	13792	1	1
1242.8031@13.107	1	1	1	1	24725	1	1	1	1	1	1	1	1	1	1	1	1	1	1	1	1	1	1	1	1	1	1	1
1242.8507@13.531001	57706	1	1	1	1	1	1	1	1	1	1	1	1	1	1	1	1	1	1	1	1	1	1	1	1	60268	50005	1
1242.8784@13.6625	1	1	32090	1	1	1	1	1	56931	1	1	1	1	1	1	1	1	1	1	1	1	1	1	1	1	1	1	1
1243.3082@13.15825	1	1	1	1	17745	20506	1	1	1	15112	1	1	1	1	1	1	1	38160	1	1	1	1	1	1	1	1	1	1
1243.3525@13.458	1	1	1	1	1	1	1	1	1	1	1	1	1	1	1	1	1	1	1	1	1	1	1	1	1	75813	1	1
1243.3835@13.703834	1	1	51922	1	1	1	50672	67098	25702	1	1	112193	1	1	1	1	1	1	1	1	1	1	67326	1	1	1	1	1
1243.7826@13.139999	1	1	1	1	1	26508	1	1	1	1	1	1	1	1	1	1	1	1	1	1	1	42332	1	1	1	1	1	1
1243.8604@13.53175	1	1	1	1	69322	90660	1	1	1	1	1	1	1	62278	1	25176	1	1	1	1	1	1	1	1	1	1	1	1
1244.3071@13.2213335	1	43074	1	1	1	1	1	1	1	1	1	1	1	1	1	1	1	1	21433	1	1	1	1	1	1	27397	1	1
1244.3832@13.651	1	1	1	1	1	1	1	1	40388	1	1	1	1	1	1	1	1	1	1	1	1	1	1	1	1	1	1	1
1244.8059@13.034	1	1	1	1	1	1	1	1	1	1	1	1	1	1	1	1	1	1	1	1	1	1	1	1	1	1	26647	1
1244.8567@13.519	1	1	1	1	1	1	1	1	1	1	1	1	1	1	49657	1	1	1	1	1	1	1	1	1	1	1	1	1
1244.8656@13.660199	1	1	1	1	1	1	48100	1	1	44287	100398	1	1	1	1	1	1	1	1	49220	1	1	63752	1	1	1	1	1
1245.7802@13.041	1	1	1	1	1	1	19889	1	1	1	1	1	1	1	1	1	1	1	1	1	1	1	1	1	1	1	1	1
1245.8722@13.642	1	1	1	62634	1	1	1	1	1	1	1	1	1	1	1	1	1	1	1	1	1	1	1	1	1	41018	1	1
1245.8892@13.696334	1	1	1	1	1	1	1	1	28945	1	1	74119	1	1	1	1	1	1	1	1	36507	1	1	1	1	1	1	1
1246.2769@13.0529995	1	1	1	1	1	1	1	1	1	1	1	1	1	1	1	1	28239	1	1	1	1	1	1	1	1	1	1	14360
1246.3055@13.125	1	1	1	31979	1	1	1	1	1	1	1	1	1	1	1	1	1	1	1	1	1	1	1	1	1	1	1	1
1246.3844@13.696001	1	1	1	1	1	1	78456	1	1	1	1	92799	1	1	1	1	1	1	1	31390	1	1	77826	82357	1	1	1	1
1246.7885@13.05275	1	1	1	1	1	1	1	1	1	1	1	1	1	1	46639	1	1	1	1	1	1	28385	1	16232	1	1	1	16556
1246.79@13.068	1	1	1	1	1	1	1	1	7700	1	1	1	1	1	1	1	1	1	1	1	1	1	1	1	1	1	1	1
1246.8716@13.659	1	1	1	1	32145	52111	1	1	1	1	1	1	1	1	1	1	1	1	1	1	1	1	1	50026	1	1	1	1
1247.2777@13.059599	1	1	1	1	21228	1	1	1	1	1	1	1	1	1	1	1	1	1	1	21768	16280	1	1	1	1	18319	22421	1
1247.3746@14.438691	58109	39304	55541	50019	32670	36906	1	1	1	1	1	83621	1	1	1	1	1	1	1	1	1	81014	53300	47300	58715	40081	1	57435
1247.3864@13.663667	1	1	1	1	41481	1	1	1	54547	1	1	1	1	1	1	1	1	1	1	1	35910	1	1	1	1	1	1	1
1247.6057@11.616	1	111773	1	1	1	1	1	1	1	1	1	1	1	1	1	1	1	1	1	1	1	1	1	1	1	1	1	1
1247.7993@13.080999	1	1	1	49135	1	1	1	1	1	1	1	1	31663	23630	1	1	1	1	1	24343	22965	1	1	1	1	1	1	1
1247.8604@13.4965	1	1	1	1	1	1	1	1	1	1	1	1	1	1	53129	42404	1	1	1	1	1	1	1	1	1	1	1	1
1247.8856@13.7155	1	1	1	1	1	1	28649	1	1	1	1	1	1	1	1	1	1	1	1	1	1	1	60326	1	1	1	1	1
1248.3035@13.095286	1	1	1	1	1	16801	18094	1	25493	1	1	1	22043	1	1	1	1	1	27531	1	1	24940	1	1	1	1	1	20024
1248.3696@13.682332	1	1	1	1	1	56891	1	1	1	39177	1	1	1	1	1	1	1	1	1	1	1	1	1	1	1	1	44931	1
1248.3838@14.439	1	1	1	1	1	1	1	1	1	1	1	1	1	1	1	1	1	1	1	1	1	1	1	1	1	1	40326	1
1248.8152@13.101	1	1	1	1	1	1	1	1	45133	12446	1	1	1	1	1	1	1	1	42944	1	1	1	1	1	1	31521	1	22255
1248.8751@13.6515	1	1	1	1	1	1	1	1	1	18492	1	1	1	1	1	1	1	1	1	1	1	1	1	1	1	1	44545	1
1249.2805@13.13	61743	1	1	1	1	1	1	1	1	1	1	16026	1	1	1	1	1	1	1	1	1	1	1	1	36057	1	1	1
1249.3118@13.133	1	1	1	1	1	1	1	1	1	1	1	1	1	33684	1	1	1	1	1	1	1	1	1	1	1	1	1	1
1249.3529@13.553749	1	1	1	25065	1	1	1	1	1	1	1	1	44718	63238	1	1	1	1	1	1	1	1	1	51247	1	1	1	1
1249.393@13.701	1	1	49366	1	1	1	1	1	1	1	1	1	1	1	1	1	1	1	1	1	1	1	1	1	1	1	1	1
1249.791@13.1045	1	1	1	1	1	1	1	1	1	1	1	23128	1	1	1	1	1	1	1	1	1	35158	1	1	1	1	1	1
1249.8623@13.612	1	1	1	1	1	39809	1	1	40710	1	1	1	1	53935	1	1	1	1	1	1	1	1	1	59628	1	1	1	1
1250.2975@13.068001	1	1	1	1	19812	1	1	1	1	1	1	1	1	1	1	1	1	1	1	25481	1	1	1	1	1	1	1	1
1250.3239@13.475	107927	1	1	1	1	1	1	1	1	1	1	1	1	1	1	1	1	1	1	1	1	1	1	1	1	1	1	1
1250.3688@14.438286	31923	19618	1	1	17896	18405	1	1	1	1	1	1	1	1	1	1	1	1	1	1	1	1	27033	22911	1	19626	1	1
1250.8043@13.084201	49524	1	1	1	28063	1	1	1	1	1	1	1	1	1	1	1	1	1	1	21886	21538	1	1	1	35297	1	1	1
1250.8518@13.517	1	1	1	1	1	1	1	1	1	1	1	1	1	1	42205	1	1	1	1	1	1	1	1	1	1	1	1	1
1250.8875@13.726	1	1	44200	1	1	1	1	1	1	1	1	1	1	1	1	1	1	1	1	1	1	1	74971	1	1	1	1	1
1251.2667@13.022	1	1	1	1	1	1	1	1	1	1	1	1	1	1	1	1	1	1	1	1	1	1	1	24407	1	1	1	1
1251.2946@13.04025	1	1	1	1	1	1	1	1	1	1	1	1	1	1	1	1	1	1	1	1	21737	31623	1	1	1	1	24907	28239
1251.3271@13.1085	1	1	1	1	1	23924	1	1	18849	1	1	1	1	1	1	1	1	1	31776	1	1	1	1	1	1	47014	1	1
1251.381@14.442	1	1	1	1	1	1	1	1	1	1	1	1	1	1	1	1	1	1	1	1	1	1	1	1	1	1	10650	1
1251.3912@13.679	1	1	23751	1	1	1	70627	1	1	42066	1	1	1	1	1	1	1	1	1	1	1	1	1	1	1	1	49891	1
1251.7762@13.012	1	1	1	1	1	1	1	1	1	1	1	1	1	1	1	1	1	1	1	1	1	1	1	1	1	1	26722	23457
1251.8123@13.0859995	1	1	1	1	1	26240	21324	1	1	1	1	1	28844	1	31843	1	27717	1	29069	1	1	1	1	1	1	1	1	1
1251.873@13.6495	1	1	1	1	1	1	1	1	1	1	1	1	1	1	1	1	1	1	1	32355	1	1	1	1	1	1	45543	1
1252.2893@13.1205	43121	1	1	1	1	1	1	1	1	1	1	1	1	26749	1	1	1	1	1	1	1	1	1	1	1	1	1	1
1252.3512@13.556333	1	1	1	1	1	1	1	1	1	1	1	1	1	61955	1	1	1	1	55732	1	1	1	1	1	1	36402	1	1
1252.3699@13.702	1	1	1	1	1	1	1	1	45604	1	1	1	1	1	1	1	1	1	1	1	1	1	1	46890	1	1	1	1
1252.7527@13.034	1	1	1	1	1	1	1	1	1	1	1	1	1	1	1	1	1	1	1	1	1	1	1	21053	1	1	1	1
1252.7847@13.097	1	1	1	52594	1	1	1	1	1	1	1	35453	1	1	1	1	1	1	1	1	1	64573	1	1	1	1	1	1
1252.8601@13.533	1	1	1	1	1	1	1	1	1	1	1	1	1	1	1	1	1	1	57935	1	1	1	1	1	1	1	1	1
1253.291@13.09	1	1	29439	1	1	1	1	1	1	1	1	1	1	1	34159	1	1	15621	1	22940	1	1	1	1	1	1	1	1
1253.3439@13.376	1	1	1	1	1	62792	1	1	1	1	1	1	1	1	1	1	1	1	1	1	1	1	1	1	1	1	1	1
1253.3729@13.655	1	1	1	1	39896	1	1	1	1	1	1	1	1	1	1	1	1	1	1	1	1	1	1	1	1	1	1	1
1253.7786@13.118251	41158	1	1	1	22423	1	1	1	1	1	1	1	1	23046	1	1	1	1	1	1	1	1	1	1	25962	1	1	1
1253.8381@13.5305	31758	1	1	1	1	1	1	1	1	1	1	1	1	1	1	1	1	1	1	1	1	1	1	1	1	33881	1	1
1253.8455@13.384	1	1	1	1	1	63484	1	1	1	1	1	1	1	1	1	1	1	1	1	1	1	1	1	1	1	1	1	1
1253.8961@13.7045	1	1	1	1	1	1	1	1	1	1	1	1	1	1	1	1	1	1	1	1	35941	1	149847	1	1	1	1	1
1254.2919@13.114	1	1	1	1	1	1	1	1	19710	1	1	1	1	1	1	1	23018	1	16949	1	1	1	1	1	17329	39515	1	1
1254.3701@13.5625	1	1	1	1	1	1	1	1	1	1	1	1	1	1	1	1	1	1	1	1	1	1	1	1	1	33429	54472	1
1254.3928@13.72	1	1	1	1	1	1	78853	1	1	42130	1	1	1	1	1	1	1	1	1	1	1	1	114832	1	1	1	1	1
1254.7867@13.1188	1	1	1	1	1	27187	1	1	17852	1	1	1	1	1	33634	1	15656	1	1	1	1	1	1	1	1	31393	1	1
1254.8718@13.588333	1	1	1	1	1	1	1	1	1	1	1	1	1	1	1	1	1	1	1	27373	1	1	1	1	1	38537	43882	1
1255.2957@13.175667	1	44220	1	1	1	1	10885	1	1	1	1	1	1	23306	1	1	1	1	1	1	1	1	1	1	1	1	1	1
1255.359@13.5095005	1	1	1	1	1	1	1	1	1	1	1	1	1	42962	1	1	1	1	58456	1	1	1	1	1	1	1	1	1
1255.3917@13.697	1	1	49317	1	1	1	1	1	1	1	1	1	1	1	1	1	1	1	1	1	1	1	1	1	1	1	1	1
1255.78@13.096	1	1	1	1	1	1	1	1	1	1	1	1	1	1	1	1	1	1	1	1	1	45213	1	1	1	1	1	1
1255.8568@13.495	1	1	1	1	1	1	1	1	1	1	1	1	1	54906	1	1	1	1	1	1	1	1	1	1	1	1	1	1
1255.8877@13.698999	1	1	1	1	39204	1	1	1	1	1	1	82452	1	1	1	1	1	1	1	1	1	1	1	1	1	1	1	1
1256.2972@13.144	1	1	1	34243	1	1	1	1	1	1	1	1	19315	1	1	1	1	1	1	1	1	1	1	1	1	1	1	1
1256.3528@13.616166	1	1	1	1	35738	56500	1	1	41877	1	1	56094	1	1	82402	1	1	1	1	1	1	1	1	1	1	1	1	23190
1256.7964@13.118	1	1	1	1	1	1	1	1	1	1	1	1	1	15908	1	1	1	1	1	1	1	1	1	1	1	1	1	1
1256.8552@13.661	1	1	1	1	1	1	1	1	1	1	1	1	1	1	1	1	1	1	1	1	1	1	1	1	36668	1	1	1
1256.8594@13.495001	1	1	1	1	1	1	1	1	1	1	44409	1	1	1	1	1	1	1	1	1	1	1	1	1	53228	1	1	1
1256.8892@13.6704	1	1	44540	1	1	1	21461	1	1	35637	1	1	1	1	1	1	1	1	45599	1	1	1	59690	1	1	1	1	1
1257.3005@13.195499	1	1	1	1	1	1	1	1	1	1	1	1	1	1	1	29470	1	1	20135	1	1	1	1	1	1	1	1	1
1257.364@13.612999	1	1	1	1	1	1	1	1	1	1	1	1	1	1	1	1	1	1	1	1	1	1	1	37025	26901	1	1	29651
1257.3915@13.716667	1	1	1	1	1	1	1	1	1	71395	1	1	1	1	1	1	1	1	1	1	1	1	113983	1	1	1	43933	1
1257.8069@13.105	1	1	1	1	1	1	1	1	1	1	1	1	1	1	1	1	1	1	16817	1	1	1	1	1	1	1	1	1
1257.867@13.614	1	1	1	1	1	1	1	1	1	1	1	1	1	1	1	1	1	1	1	37006	1	1	1	1	1	1	1	1
1258.3016@13.377	1	30718	1	1	1	1	1	1	1	1	1	1	1	1	1	1	1	1	1	1	1	1	1	1	1	1	1	1
1258.3086@13.105	1	1	1	1	1	1	1	1	1	1	1	1	1	14755	1	1	1	1	1	1	1	1	1	1	1	1	1	1
1258.3933@13.699	1	1	47688	1	1	1	1	1	1	1	1	1	1	1	1	1	1	1	1	1	1	1	1	1	1	1	1	1
1259.2778@13.05575	1	1	1	34923	1	1	1	1	1	1	1	1	21124	1	1	1	1	1	1	1	11410	1	1	1	1	1	37923	1
1259.3373@13.424	1	1	1	1	1	42900	1	1	1	1	1	1	1	1	1	1	1	1	1	1	1	1	1	1	1	1	1	1
1259.369@13.68	1	1	1	1	35884	1	1	1	1	1	1	1	1	1	1	1	1	1	1	1	1	1	1	1	1	1	1	1
1259.8013@13.052	1	1	1	1	1	1	1	1	1	1	1	1	1	1	1	1	1	1	1	49398	34928	21804	1	1	1	1	1	17644
1259.8832@13.737499	1	1	61853	1	1	1	1	1	1	1	1	1	1	1	1	1	1	1	1	1	1	1	64558	1	1	1	1	1
126.0983@3.027	1	1	1	1	1	1	1	1	1	1	1	1	1	1	1	1	1	1	1	1	1	1	1	49919	1	1	1	1
126.0984@6.7764997	1	1	1	1	1	1	1	1	1	1	1	1	1	1	1	220198	1	177625	1	1	1	1	1	1	1	1	1	1
1260.3026@13.0855	1	1	1	1	1	1	29871	1	1	1	1	1	1	1	29858	1	1	1	43241	1	1	21119	1	1	1	1	1	1
1260.3348@13.482666	1	1	1	1	1	1	1	1	1	1	1	1	1	1	52672	1	1	1	1	1	1	1	1	1	1	63342	1	33916
1260.3888@13.7225	1	1	1	1	1	1	1	41477	42214	34181	1	1	1	1	1	1	1	1	1	1	1	1	108917	42310	1	1	41264	1
1260.8127@13.1112	23079	1	1	1	1	1	1	1	1	1	1	1	20510	26764	1	1	1	1	17991	1	1	1	1	1	1	16807	1	1
1260.8369@13.591499	1	1	1	1	1	1	1	1	1	1	1	1	1	1	1	1	1	1	1	1	1	1	1	36135	1	50821	1	1
1260.8711@13.6985	1	1	1	1	1	1	1	1	34118	1	1	1	1	1	1	1	1	1	1	1	1	1	1	1	1	1	38417	1
1261.2783@13.1266	28510	1	1	1	1	12270	1	1	1	1	1	1	1	17784	1	1	1	1	1	1	1	1	1	1	13740	15068	1	1
1261.3636@13.577	1	1	39062	1	1	1	1	1	1	1	61976	1	1	104920	1	1	1	1	1	1	1	1	1	1	1	1	1	1
1261.8533@13.468	1	1	1	1	1	23913	1	1	1	1	1	1	1	55216	1	1	1	1	1	1	1	1	1	1	1	1	1	1
1262.3116@13.071	1	1	1	1	1	1	1	1	1	1	1	1	22824	1	1	1	1	1	1	1	1	1	1	1	1	1	1	1
1262.3198@13.491	55797	1	1	1	1	1	1	1	1	1	1	1	1	1	1	1	1	1	1	1	1	1	1	1	1	1	1	1
1262.3584@13.644333	1	1	1	1	36924	1	1	1	1	1	1	50052	56561	1	1	1	1	1	1	1	1	1	1	1	1	1	1	1
1262.8168@13.476	30697	1	1	1	1	1	1	1	1	1	1	1	1	1	1	1	1	1	1	1	1	1	1	1	1	1	1	1
1262.8455@13.5845	1	1	1	1	1	1	1	1	1	1	1	1	1	1	46227	1	1	1	1	1	1	1	1	1	34792	1	1	1
1262.8842@13.762	1	1	1	1	1	1	1	1	1	1	1	1	1	1	1	1	1	1	1	1	1	1	60410	1	1	1	1	1
1263.2997@13.051001	1	1	1	1	1	1	1	1	1	1	1	1	1	1	1	1	1	1	1	1	25886	22627	1	1	1	1	1	1
1263.3455@13.6345	1	1	1	1	1	1	1	1	36113	1	1	1	1	1	46945	1	1	1	1	1	1	1	1	43280	1	1	37724	1
1263.3932@13.707	1	1	1	1	1	1	1	1	1	58882	1	1	1	1	1	1	1	1	1	1	1	1	1	1	1	1	1	1
1263.7754@13.0735	29999	1	1	1	1	1	1	1	1	1	1	1	1	1	1	1	1	1	1	1	1	1	1	1	1	1	1	19072
1263.8735@13.696	1	1	1	1	1	1	1	1	35972	1	1	1	1	1	1	1	1	1	1	1	1	1	1	33354	1	1	1	1
1264.2574@13.023	1	1	1	1	1	1	1	1	1	1	1	1	1	1	1	1	1	1	1	1	1	1	1	1	1	1	1	20520
1264.2994@13.098999	1	1	1	18256	1	1	1	1	14572	1	1	1	1	19435	1	1	1	1	1	1	1	1	1	1	1	1	1	1
1264.3479@13.502	1	1	1	1	1	1	1	1	1	1	1	1	1	50238	1	1	1	1	1	1	1	1	1	1	1	1	1	1
1264.3854@13.722	1	1	32620	1	1	1	1	1	1	1	1	1	1	1	1	1	1	1	1	1	1	1	1	1	1	1	1	1
1264.7815@13.072599	1	1	1	1	18296	1	1	1	1	1	1	12638	1	1	26838	1	1	1	18705	15780	1	1	1	1	1	1	1	1
1264.847@13.580334	1	1	1	1	1	33688	1	1	1	1	1	17357	1	48052	1	1	1	1	1	1	1	1	1	1	1	1	1	1
1265.2607@13.0805	29000	1	1	1	1	1	1	1	1	1	1	1	20727	1	28099	1	1	1	1	16788	1	1	1	1	1	1	1	1
1265.3052@13.095	1	1	1	1	1	1	1	1	1	1	1	1	1	1	1	1	1	1	25911	1	1	1	1	1	1	1	1	1
1265.3373@13.463	1	1	1	1	1	1	1	1	1	1	1	1	1	1	1	1	1	1	1	1	1	25649	1	1	1	1	1	1
1265.7795@13.118	1	1	1	1	1	1	1	1	1	1	1	1	1	1	1	1	1	1	1	1	1	1	1	1	35932	1	1	1
1265.8414@13.5805	1	1	1	1	1	1	1	1	1	1	1	1	1	1	44691	1	1	1	1	1	1	1	1	1	32308	1	1	1
1265.8774@13.691	1	1	1	1	1	1	34214	1	1	1	1	1	1	1	1	1	1	1	1	1	1	1	1	1	1	1	1	1
1265.8944@13.713	1	1	85159	1	1	1	1	1	1	69122	1	1	1	1	1	1	1	1	1	1	1	1	1	1	1	1	1	1
1266.2711@13.092	1	1	1	1	1	1	1	1	1	1	1	1	1	1	1	1	1	1	1	1	1	24165	1	1	1	1	1	1
1266.3678@13.681	1	1	1	1	1	1	1	1	1	1	1	1	1	1	1	1	1	1	1	1	1	1	1	1	1	1	38257	1
1266.7928@13.123	19419	1	1	11681	1	1	1	1	1	1	1	1	1	19717	1	1	1	1	1	1	1	1	1	1	1	16321	1	1
1266.8564@13.682501	1	1	1	1	1	1	1	1	1	1	1	1	1	1	1	1	1	1	1	1	1	1	1	41627	1	1	35645	1
1267.294@13.124001	1	1	1	17911	1	1	1	1	1	1	1	1	1	1	1	1	1	1	1	1	1	1	1	1	1	16477	1	1
1267.3453@13.482	1	1	1	1	1	1	1	1	1	1	1	1	1	53684	1	1	1	1	1	1	1	1	1	1	1	1	1	1
1267.3855@13.788	1	1	1	1	1	1	1	1	1	1	1	1	1	1	1	1	1	1	1	1	1	1	45966	1	1	1	1	1
1267.8497@13.488	1	1	1	1	1	1	1	1	1	1	1	1	1	51876	1	1	1	1	1	1	1	1	1	1	1	1	1	1
1268.2676@13.178	28616	1	1	1	1	1	1	1	1	1	1	1	1	1	1	1	1	1	1	1	1	1	1	1	1	1	1	1
1268.3492@13.457001	1	1	1	1	1	1	1	1	1	1	1	1	1	1	1	1	1	1	1	1	1	26979	1	1	1	29618	1	1
1268.8503@13.537	1	1	1	1	1	1	1	1	1	1	36471	1	1	1	1	1	1	1	1	1	1	1	1	1	1	1	1	1
1268.8846@13.703	1	1	41661	1	1	1	1	1	1	1	1	1	1	1	1	1	1	1	1	1	1	1	1	1	1	1	1	1
1269.367@13.686	1	1	1	1	1	1	1	1	1	1	1	1	1	1	1	1	1	1	1	1	1	1	1	1	1	1	32684	1
1269.8553@13.687	1	1	1	1	1	1	1	1	1	1	1	1	1	1	1	1	1	1	1	1	1	1	1	32051	1	1	1	1
1270.3888@13.765	1	1	1	1	1	1	1	1	1	1	1	1	1	1	1	1	1	1	1	1	1	1	49836	1	1	1	1	1
1270.8062@13.306	1	1	1	1	1	1	1	1	1	1	1	1	1	1	1	32473	1	1	1	1	1	1	1	1	1	1	1	1
1270.8344@13.65	1	1	1	1	1	1	1	1	1	1	1	1	1	1	1	1	1	1	1	1	1	1	1	1	1	30572	1	1
1270.8715@13.729	1	1	1	1	1	1	1	1	1	1	1	44490	1	1	1	1	1	1	1	1	1	1	1	1	1	1	1	1
1271.3005@13.087	1	1	1	1	1	1	1	1	1	1	1	1	46917	1	1	1	1	1	26106	1	1	1	1	1	1	1	1	1
1271.3726@13.74	1	1	1	1	1	1	1	1	1	1	1	100048	1	1	1	1	1	1	1	1	1	1	1	1	1	1	1	1
1271.801@13.049	1	1	1	1	1	1	1	1	1	1	1	1	1	1	1	1	1	1	1	41148	1	1	1	1	1	1	1	1
1272.809@13.105124	30331	1	1	20692	14461	1	1	1	13594	1	1	15062	39901	1	1	1	1	1	1	1	1	1	1	1	21329	29670	1	1
1272.832@13.44	1	1	1	1	1	1	1	1	1	1	1	1	1	1	1	1	1	1	1	1	1	1	1	1	1	29466	1	1
1272.881@13.769	1	1	1	1	1	1	1	1	1	1	1	1	1	1	1	1	1	1	1	1	1	1	54255	1	1	1	1	1
1273.3069@13.091	1	1	1	1	1	1	1	1	1	1	1	1	1	1	1	1	1	1	1	1	1	33720	1	1	1	1	1	1
1273.3383@13.462999	1	1	1	1	1	31518	1	1	1	1	1	1	1	49315	1	1	1	1	1	1	1	1	1	1	1	1	1	1
1273.3401@13.108443	28440	1	1	18996	1	11523	1	1	13808	1	1	1	1	1	12992	1	1	1	1	10825	1	1	7686	1	20673	30528	1	1
1273.8246@13.103	1	1	1	1	1	1	1	1	1	1	1	1	1	1	1	1	1	1	28719	1	1	1	1	1	1	1	1	1
1273.83@13.647	1	1	1	1	1	1	1	1	1	1	1	1	1	1	1	1	1	1	1	1	1	1	1	1	1	31603	1	1
1274.3641@13.456	1	1	1	1	43509	1	1	1	1	1	1	1	1	1	1	1	1	1	1	1	1	1	1	1	1	1	1	1
1274.3713@13.743	1	1	1	1	1	1	1	1	1	1	1	83362	1	1	1	1	1	1	1	1	1	1	1	1	1	1	1	1
1274.7953@13.078	1	1	1	1	1	1	1	1	1	1	1	1	1	1	1	1	1	1	1	1	1	22376	1	1	1	1	1	1
1274.8549@13.71	1	1	1	1	1	1	1	1	1	1	1	1	1	1	1	1	1	1	1	1	1	1	1	30668	1	1	1	1
1274.8845@13.716	1	1	60668	1	1	1	1	1	1	1	1	1	1	1	1	1	1	1	1	1	1	1	1	1	1	1	1	1
1275.2968@15.009	1	1	1	1	1	1	1	1	1	1	1	1	1	86193	1	1	1	1	1	1	1	1	1	1	1	1	1	1
1275.3494@13.649	1	1	1	1	1	34128	1	1	1	1	1	1	1	1	1	1	1	1	1	1	1	1	1	1	1	1	1	1
1275.3534@15.064867	169610	195975	203153	117834	182299	182037	103487	1	1	1	1	153016	1	1	1	1	1	1	1	1	1	217467	138431	134290	202671	193689	123876	190204
1275.7993@13.12	18832	1	1	1	1	1	1	1	1	1	1	1	1	1	1	1	1	1	1	1	1	1	1	1	1	1	1	1
1275.8619@13.688	1	1	1	1	1	1	1	1	34965	1	1	1	1	1	1	1	1	1	1	1	1	1	1	1	1	1	1	1
1276.2878@13.1145	32582	1	1	16573	1	1	1	1	1	1	1	1	1	1	1	1	1	1	1	1	1	1	1	1	1	1	1	1
1276.3525@13.583	1	1	1	1	1	1	1	1	1	1	1	1	1	90529	1	1	1	1	1	1	25107	1	1	1	1	1	1	1
1276.7744@13.032	1	1	1	1	1	1	1	1	1	1	1	1	1	1	1	1	1	1	1	11482	1	1	1	1	1	1	1	1
1276.849@13.6189995	1	1	1	1	1	1	1	1	1	1	1	35642	1	36457	1	1	1	1	1	1	1	1	1	1	1	1	1	1
1277.296@13.052	1	1	1	1	31304	1	1	1	1	1	1	1	1	1	1	1	1	1	1	1	1	1	1	1	1	1	15023	1
1277.3724@13.711667	1	1	1	1	30963	1	1	1	1	1	1	132457	1	1	1	1	1	1	1	1	1	1	1	51405	1	1	1	1
1277.7686@13.093	1	1	1	1	1	1	1	1	1	1	1	1	1	1	1	1	1	1	1	1	1	1	1	1	1	14247	1	1
1278.2637@13.084	1	1	1	1	1	1	1	1	1	1	1	1	1	1	1	1	1	1	1	1	1	20554	1	1	1	1	1	1
1278.3512@15.065429	103673	1	1	66681	1	1	1	1	1	1	1	91908	1	1	1	51233	1	1	1	1	1	1	80830	74428	1	1	75541	1
1278.7604@13.138	24520	1	1	1	1	1	1	1	1	1	1	1	1	1	1	1	1	1	1	1	1	1	1	1	1	1	1	1
1278.7883@13.111	1	1	1	1	1	1	1	1	1	1	1	1	1	17421	1	1	1	1	1	1	1	1	1	1	1	1	1	1
1279.258@13.143	26489	1	1	1	1	1	1	1	1	1	1	1	1	1	1	1	1	1	1	1	1	1	1	1	1	1	1	1
1279.2897@13.118	1	1	1	13284	1	1	1	1	1	1	1	1	1	1	1	1	1	1	1	1	1	1	1	1	1	1	1	1
1279.3364@13.506	1	1	1	1	1	1	1	1	1	1	1	1	1	40525	1	1	1	1	1	1	1	1	1	1	1	1	1	1
1279.8132@13.517	36229	1	1	1	1	1	1	1	1	1	1	1	1	1	1	1	1	1	1	1	1	1	1	1	1	1	1	1
1279.8746@13.754	1	1	1	1	1	1	1	1	1	1	1	39662	1	1	1	1	1	1	1	1	1	1	47085	1	1	1	1	1
128.1103@8.21425	137810	52580	1	1	1	1	1	1	1	1	1	1	1	1	1	1	1	1	69065	1	1	1	1	1	1	1	61476	1
128.1163@8.208333	1	1	54052	1	1	1	1	1	1	1	1	1	1	70127	1	1	1	1	1	1	66120	1	1	1	1	1	1	1
1280.3448@15.0581665	1	1	20793	1	15939	19569	1	1	1	1	1	1	1	1	1	1	1	1	1	1	1	23832	1	1	24216	1	1	21957
1280.346@13.704	1	1	1	1	1	1	1	1	1	1	1	1	1	1	1	1	1	1	1	1	1	1	1	45935	1	1	1	1
1280.8785@13.711	1	1	44847	1	1	1	1	1	1	1	1	1	1	1	1	1	1	1	1	1	1	1	1	1	1	1	1	1
1281.345@15.085	1	1	1	1	1	1	1	1	1	1	1	9540	1	1	1	1	1	1	1	1	1	1	9189	1	1	1	1	1
1281.7559@7.6535	33911	1	1	1	1	1	1	1	1	1	1	1	1	1	1	1	1	1	1	1	1	1	1	1	1	93966	1	1
1281.8@13.104	1	1	1	1	1	1	1	1	1	1	1	1	1	35239	1	1	1	1	1	1	1	1	1	1	1	1	1	1
1282.3394@13.573999	1	1	1	1	1	1	1	1	1	1	1	1	1	38688	1	1	1	1	1	1	1	27760	1	1	1	1	1	1
1283.8597@13.691	1	1	1	1	1	1	1	1	1	1	1	1	1	1	1	1	1	1	1	1	1	1	1	1	1	1	25693	1
1284.362@13.706	1	1	1	1	1	1	1	1	1	1	1	1	1	1	1	1	1	1	1	1	1	1	1	1	1	1	38848	1
1285.6196@9.588	1	1	1	1	1	1	1	1	1	1	1	1	1	1	1	1	1	1	9413	1	1	1	1	1	1	1	1	1
1285.8518@9.587	1	1	1	1	1	1	1	1	1	1	1	1	1	1	1	1	1	1	9272	1	1	1	1	1	1	1	1	1
1285.8625@13.719	1	1	1	1	1	1	1	1	1	1	1	42129	1	1	1	1	1	1	1	1	1	1	1	1	1	1	1	1
1286.8651@13.702	1	1	1	1	1	1	1	1	1	1	1	1	1	1	1	1	1	1	1	1	1	1	1	1	1	1	25752	1
1291.25@13.138	14590	1	1	1	1	1	1	1	1	1	1	1	1	1	1	1	1	1	1	1	1	1	1	1	1	1	1	1
1293.3716@13.73675	1	1	1	1	47963	1	1	1	37241	1	1	1	1	16888	1	1	1	1	39551	1	1	1	1	40036	32337	25273	34565	1
1294.3722@13.7335	1	1	1	29077	1	1	41551	1	1	1	1	1	1	1	1	1	1	1	1	1	1	1	1	1	1	1	1	1
1294.8525@13.734	1	1	1	1	1	1	1	1	1	1	1	34628	1	1	1	1	1	1	1	1	1	1	1	1	1	1	1	1
1294.8546@13.110333	1	1	1	13874	1	1	1	1	1	1	1	1	1	1	1	1	1	1	1	1	1	1	1	1	13544	24024	1	1
1295.3589@13.1145	20914	1	1	1	1	1	1	1	1	1	1	1	1	1	1	1	1	1	1	1	1	1	1	1	1	21188	1	1
1296.3625@13.7376995	1	1	33116	1	1	1	1	1	26444	1	1	1	1	10826	1	1	1	1	1	1	20813	1	34012	31866	24141	17861	34304	19306
1296.3821@13.741	1	1	1	1	1	1	1	1	1	24563	1	1	1	1	1	1	1	1	1	1	1	1	1	1	1	1	1	1
1297.3365@13.718999	1	1	1	24640	1	1	23045	1	1	1	1	1	1	1	1	1	1	1	1	1	1	27040	1	1	1	1	1	1
1299.3612@13.723	1	1	1	1	1	1	1	1	1	1	1	1	1	1	1	1	1	1	1	1	1	1	1	1	1	1	19932	1
1307.377@14.1071415	50062	23199	1	1	1	1	1	1	1	1	1	51969	1	1	1	1	1	1	1	1	1	42079	31012	41373	1	1	22029	1
131.0644@0.413	1	1	1	1	1	1	1	1	1	1	1	1	1	1	1	1	1677806	1	1	1	1	1	1	1	1	1	1	1
131.0992@0.55399996	1	1	1	1	5359202	1	5526803	1	1	4798781	1	1	1	1	1	1	1	5195066	1	1	1	1	1	1	1	1	1	1
131.9462@0.555	1	1	1	1	1	1	1	1	1	1	1	1	1	21396	1	1	1	1	1	1	1	1	1	1	1	1	1	1
1310.3763@14.10225	1	12170	1	1	1	1	1	1	1	1	1	1	1	1	1	1	1	1	1	1	1	1	18544	1	13446	1	13268	1
1311.2856@10.043799	1	96605	71300	1	1	1	113841	91084	56197	57678	1	1	137544	104890	138045	1	1	1	120937	115627	1	1	1	1	160138	63002	87850	112619
1311.9644@10.035	1	1	1	1	1	1	39259	1	1	1	1	1	37505	1	43194	1	1	1	1	1	1	1	1	1	50190	1	1	1
1312.1276@10.0375	1	1	1	1	1	1	1	1	1	1	1	1	1	1	28241	1	1	1	1	1	1	1	1	1	27126	1	1	1
1316.8278@13.124	13987	1	1	1	1	1	1	1	1	1	1	1	1	1	1	1	1	1	1	1	1	1	1	1	1	1	1	1
1316.865@13.101	1	1	1	1	1	1	1	1	1	1	1	1	1	1	1	1	1	1	1	1	1	1	1	1	1	21333	1	1
1317.3711@13.1165	13050	1	1	1	1	1	1	1	1	1	1	1	1	1	1	1	1	1	1	1	1	1	1	1	1	21931	1	1
1321.3921@14.7263	26574	17004	17196	16307	1	22816	1	1	1	1	1	36452	1	1	1	1	1	1	1	1	1	20555	1	24115	1	1	25182	24400
1322.3942@14.7325	1	1	1	1	1	1	1	1	1	1	1	1	1	1	1	1	1	1	1	1	1	1	25361	1	1	21591	1	1
1324.3896@14.735001	14151	1	1	7251	1	1	1	1	1	1	1	1	1	1	1	1	1	1	1	1	1	11911	1	1	1	1	1	1
1325.7797@7.772	1	1	1	1	1	1	1	1	1	1	1	1	1	1	1	1	1	1	1	1	1	1	8902	1	1	1	1	1
1338.8503@13.118	11319	1	1	1	1	1	1	1	1	1	1	1	1	1	1	1	1	1	1	1	1	1	1	1	1	1	1	1
1338.8864@13.106	1	1	1	1	1	1	1	1	1	1	1	1	1	1	1	1	1	1	1	1	1	1	1	1	1	17564	1	1
1339.3871@13.1119995	11440	1	1	1	1	1	1	1	1	1	1	1	1	1	1	1	1	1	1	1	1	1	1	1	1	19318	1	1
134.1088@12.868	1	1	1	1	1	1	1	28042	1	1	1	1	1	1	1	1	1	1	1	1	1	1	1	1	1	1	1	1
1349.3726@15.545363	1	84778	80471	79604	1	54769	1	1	1	1	1	85354	1	1	1	1	1	1	1	1	1	118092	107769	105917	107628	99200	65313	1
1350.3696@15.555	98066	1	1	1	1	1	1	1	1	1	1	1	1	1	1	1	1	1	1	1	1	1	1	1	1	1	1	71534
1352.3689@15.541	1	1	1	1	1	31505	1	1	1	1	1	52073	1	1	1	1	1	1	1	1	1	1	1	1	1	1	39071	1
1353.3676@15.5565	31870	1	1	1	1	1	1	1	1	1	1	1	1	1	1	1	1	1	1	1	1	1	1	1	1	1	1	22263
1354.3741@15.548	1	8612	1	1	1	1	1	1	1	1	1	1	1	1	1	1	1	1	1	1	1	1	1	9335	8728	1	1	1
136.169@0.888	1	1	1	1	1	1	1	38711	1	1	1	1	1	1	1	1	1	1	1	1	1	1	1	1	1	1	1	1
1360.899@13.104	1	1	1	1	1	1	1	1	1	1	1	1	1	1	1	1	1	1	1	1	1	1	1	1	1	15475	1	1
1361.4037@13.103	1	1	1	1	1	1	1	1	1	1	1	1	1	1	1	1	1	1	1	1	1	1	1	1	1	14639	1	1
1369.8048@7.8918	1	1	22436	1	1	1	1	1	1	1	1	1	1	1	11124	1	1	1	1	13049	13471	1	1	1	1	1	1	11939
137.8896@0.39	1	1	1	18978	1	1	1	1	1	1	1	1	1	1	1	1	1	1	1	1	1	1	1	1	1	1	1	1
137.8972@0.3912	1	1	1	1	1	27436	1	1	1	1	1	37316	34403	31931	37304	1	1	1	1	1	1	1	1	1	1	1	1	1
1372.3787@11.619	1	63647	1	1	1	1	1	1	1	1	1	1	1	1	1	1	1	1	1	1	1	1	1	1	1	1	1	1
1374.5852@6.6235	1	1	1	1	7995	1	1	1	1	1	1	1	1	1	1	1	1	1	28940	1	12395	11275	1	1	1	1	1	1
1381.423@14.307	1	1	1	1	1	1	1	1	1	1	1	1	1	1	1	1	1	1	1	1	1	1	17609	1	1	1	1	1
1382.906@13.1	1	1	1	1	1	1	1	1	1	1	1	1	1	1	1	1	1	1	1	1	1	1	1	1	1	12950	1	1
1383.4172@13.104	1	1	1	1	1	1	1	1	1	1	1	1	1	1	1	1	1	1	1	1	1	1	1	1	1	12798	1	1
1384.399@14.314	1	1	1	1	1	1	1	1	1	1	1	10643	1	1	1	1	1	1	1	1	1	1	1	1	1	1	1	1
140.1698@12.599143	1	1	1	135110	141015	1	1	109839	1	1	1	1	116440	122433	1	1	1	1	118769	1	1	1	1	1	170834	1	1	1
141.9339@0.467	1	1	1	1	1	1	1	1	1	1	1	1	1	1	24369	1	1	1	1	1	1	1	1	1	1	1	1	1
142.0238@0.45	1	1	1	1	1	1	1	1	1	1	1	1	1	1	1	1	1	1	43017	1	1	1	1	1	1	1	1	1
1423.3965@16.184332	38210	1	1	1	1	1	1	1	1	1	1	51590	1	1	1	1	1	1	1	1	1	1	1	43997	39386	1	22507	26952
1424.3943@16.203	1	1	1	1	1	1	1	1	1	1	1	1	1	1	1	1	1	1	1	1	1	34645	1	1	1	1	1	1
1426.3846@16.186335	24664	1	1	1	1	1	1	1	1	1	1	1	1	1	1	1	1	1	1	1	1	1	15369	1	1	1	1	16307
144.0645@3.6958	144408	100555	96685	96372	105747	102248	98331	93747	88330	87975	86694	1	89674	1	1	1	1	1	1	1	1	1	1	1	55057	98837	1	103197
1455.0499@13.076249	1	1	13900	1	1	1	1	1	1	1	1	1	1	1	1	1	18326	1	1	1	1	1	46643	27139	1	1	1	1
1457.0455@13.124	1	1	1	1	1	1	1	1	1	1	1	1	1	1	1	1	1	1	1	1	1	12777	1	1	1	1	1	1
1457.071@13.107666	1	1	1	1	1	1	1	1	1	1	1	1	1	1	1	1	22987	1	1	1	1	1	1	1	1	1	13123	12032
1458.069@13.111	1	1	1	1	1	1	1	1	1	1	1	1	1	1	1	1	1	1	1	1	1	1	1	14740	1	1	1	1
146.0701@6.326	1	1	1	1	1	1	1	1	1	1	1	1	1	1	1	106408	1	1	1	1	1	1	1	1	1	1	1	1
1463.1182@13.256332	1	1	1	1	1	1	1	1	1	1	1	1	1	1	1	1	1	1	1	1	1	1	33381	17443	1	1	14599	1
1471.0844@13.125	1	1	1	1	1	1	1	1	1	1	1	1	1	1	1	1	1	1	1	1	1	1	19623	1	1	1	1	1
1477.0361@12.979	1	1	1	1	1	1	1	1	1	1	1	1	1	1	1	1	1	1	1	1	1	1	10275	1	1	1	1	1
1478.039@13.008	1	1	1	1	1	1	1	1	1	1	1	1	1	1	1	1	1	1	1	1	1	1	1	1	1	1	1	21827
1479.0376@13.055	1	1	1	1	1	1	1	1	1	1	1	1	1	1	1	1	9707	1	1	1	1	22898	22828	23675	12970	1	11739	1
1479.0771@13.101	1	1	1	1	1	1	1	1	1	15763	1	58633	1	1	1	1	1	1	1	1	1	1	1	1	1	1	1	1
148.172@11.965	1	1	1	1	1	1	1	1	1	1	1	47746	1	1	1	1	1	1	1	1	1	1	1	1	1	1	1	1
1481.0647@13.079201	1	1	32740	1	1	1	22325	50398	1	1	1	1	13167	1	1	1	33088	1	1	1	20330	1	54958	45703	1	1	25906	29839
1483.085@13.148566	30355	1	69425	21159	33315	12132	44458	1	31196	33913	1	54308	22823	20378	24619	1	47048	1	13976	26212	40187	36450	107996	86735	33905	25304	61339	52651
1484.0985@13.115	1	1	1	1	1	1	1	37466	1	1	1	1	1	1	1	1	1	1	1	1	1	1	1	1	1	1	1	1
1487.1184@13.260401	1	1	1	1	1	1	15081	1	17315	1	1	1	1	1	1	1	1	1	1	1	1	1	1	25351	1	1	22732	25003
1488.144@13.313499	1	1	1	1	1	1	1	1	1	1	1	33760	1	1	1	1	1	1	1	1	1	19665	1	1	1	1	1	1
1488.1783@13.2715	1	1	1	1	1	1	1	32693	1	1	1	1	1	1	1	1	1	1	1	1	1	1	88567	1	1	1	1	1
1489.1508@13.2976	1	1	44100	1	1	1	20073	1	1	22274	1	1	1	1	1	1	1	1	1	1	1	1	1	33730	1	1	24379	1
1490.1434@13.315	1	1	1	1	1	1	1	1	8425	1	1	1	1	1	1	1	1	1	1	1	1	1	1	1	1	1	1	1
1491.063@13.149	1	1	1	1	1	1	1	1	1	1	1	27811	1	1	1	1	1	1	1	1	1	1	1	1	1	1	1	1
1493.0911@13.134	1	1	24303	1	1	1	1	49408	1	1	1	1	1	1	1	1	1	1	1	1	1	1	1	1	1	1	1	1
1495.0852@13.1585	1	1	1	1	1	1	1	1	19820	1	1	1	1	1	1	1	1	1	1	1	1	1	1	24282	1	1	1	1
1495.1068@13.212501	1	1	1	1	1	1	14814	15849	1	1	1	1	1	1	1	1	1	1	1	1	1	26493	1	15853	1	1	1	1
1496.1101@13.139	1	1	1	1	1	1	1	1	1	1	1	1	1	1	1	1	1	1	1	1	1	1	61315	1	1	1	1	1
1497.103@13.157499	1	1	1	1	1	1	1	24605	1	1	1	1	1	1	1	1	1	1	1	1	14515	1	1	1	1	1	25072	15240
1497.1338@13.2806	1	1	37669	1	10129	1	20347	33505	1	1	1	57574	1	1	1	1	1	1	1	1	11976	1	70772	43317	1	1	25423	8558
1498.1389@13.293	1	1	1	1	1	1	1	1	1	10575	1	1	1	1	1	1	1	1	1	1	1	1	1	1	1	1	1	1
15-Keto-protaglandin F2?	1	1	1	1	1	1	1	1	1	1	1	1	1	1	1	1	1	1	1	1	1	1	1	1	1	108289	1	1
15-Keto-protaglandin F2? + 8.094	1	1	1	1	1	1	1	1	1	1	1	1	1	1	33664	1	10984	1	1	1	1	1	1	1	33147	1	1	1
15-Keto-protaglandin F2? + 8.956	1	1	1	15682	1	1	1	1	1	1	1	1	1	1	1	1	1	1	1	1	1	1	1	1	26570	1	1	16651
1503.034@13.032999	1	1	29713	12795	18618	1	1	27893	1	26275	1	1	21911	1	1	1	20730	1	1	1	1	48671	52641	69509	1	22043	1	1
1503.1791@13.456	1	1	1	1	1	1	1	1	1	1	1	1	1	1	1	1	1	1	1	1	1	1	24134	1	1	1	1	1
1505.048@13.069501	19471	1	38230	1	1	1	1	36543	42480	1	1	1	1	1	36028	1	29277	1	1	27646	25111	1	64028	75626	39388	1	40598	1
1507.0922@13.116293	30937	1	57438	22619	28922	1	44158	92737	1	1	21873	1	30622	54781	1	1	36776	1	42654	1	77190	50457	103265	81643	1	1	59970	75791
1508.1031@13.1605	1	1	1	1	1	1	1	1	1	1	1	1	1	1	32214	1	1	1	39245	1	1	1	1	1	1	1	1	1
1509.1073@13.17305	54202	1	129082	50861	75458	20679	177726	61485	47012	86454	1	69237	63169	36648	1	21484	40715	1	1	1	1	1	175265	160099	78339	68048	100494	83932
151.0543@0.465	1	1	1	1	1	1	1	1	1	1	1	1	1	1	1	1	1	1	1	1	1	1	1	1	26851	1	1	1
1510.1104@13.179001	1	1	1	1	1	1	1	1	1	1	1	1	1	1	43096	1	1	1	1	1	36980	1	1	1	1	1	1	1
1511.118@13.256	33972	1	1	1	1	24008	94932	1	1	1	16049	1	1	21526	1	1	1	1	27867	1	62902	1	146395	184503	1	1	118733	1
1512.1232@13.269001	1	1	1	1	44594	1	1	1	52393	68702	1	1	1	1	1	1	1	1	1	40183	1	1	1	1	34941	40207	1	1
1513.1168@13.297	1	1	1	1	1	1	1	1	1	1	1	1	1	1	1	1	1	1	1	1	1	53691	1	1	1	1	1	1
1513.1569@13.2908325	1	1	106564	21624	1	1	1	1	1	1	1	1	23626	1	1	1	23803	1	1	1	1	1	193426	1	1	1	1	47858
1514.153@13.305333	1	1	1	1	1	1	1	85914	1	1	1	1	1	1	1	1	1	1	9892	1	1	1	1	1	31868	1	1	1
1515.0663@13.083	1	1	40941	1	1	1	20922	1	1	1	1	58203	1	1	1	1	1	1	1	1	1	1	67030	1	1	1	1	1
1515.1637@13.322501	1	1	1	1	11686	1	36453	1	29981	52001	1	39217	1	1	1	1	1	1	1	1	1	1	1	1	1	1	37934	1
1516.1345@13.349	1	1	1	1	1	1	1	1	1	1	1	1	1	1	1	1	1	1	1	1	1	9037	1	1	1	1	1	1
1517.1003@13.1103325	1	1	1	1	1	1	1	1	1	1	1	1	1	1	1	1	1	1	1	40785	40002	1	1	1	1	1	28913	1
1517.1704@13.4625	1	1	1	1	1	1	1	49192	1	1	1	1	1	1	1	1	1	1	1	1	1	1	128445	1	1	1	1	1
1519.0961@13.0975	1	1	1	1	1	1	1	34731	1	1	1	1	1	1	1	1	1	1	1	1	1	1	1	1	1	1	1	18249
1519.1528@13.5024	1	1	39709	1	1	1	25481	1	1	24867	1	43619	1	1	1	1	1	1	1	1	1	1	1	1	1	1	20052	1
152.1153@8.575	1	1	1	1	1	1	1	1	1	1	1	1	1	1	1	1	1	1	1	1	47540	1	1	1	1	1	1	1
1520.1321@13.179501	1	1	1	1	1	1	1	1	1	1	1	1	39000	1	1	1	1	1	1	26062	1	1	1	1	1	1	1	1
1520.1755@13.4645	1	1	1	1	1	1	1	73063	1	1	1	1	1	1	1	1	1	1	1	1	1	1	181725	1	1	1	1	1
1521.0767@13.204	1	1	1	1	1	1	1	1	1	1	1	1	1	1	1	1	1	1	1	1	1	1	1	1	1	30931	1	1
1521.1375@13.254889	1	1	1	1	1	1	64251	65622	27100	1	1	1	1	1	1	1	1	1	1	52563	20008	59737	59191	38420	1	1	1	41310
1522.1323@13.32	1	1	1	1	1	1	1	1	1	1	1	88998	1	1	1	1	1	1	1	1	1	1	1	1	1	1	1	1
1523.1305@13.199666	1	1	1	1	1	1	1	1	15167	1	1	1	1	1	1	1	1	1	1	1	1	1	1	1	1	1	23859	18192
1523.1606@13.316999	1	1	69131	10444	14307	1	61695	87142	1	60005	1	1	1	1	1	1	1	1	1	1	29355	1	183483	1	49934	1	48236	1
1524.1334@13.352	1	1	1	1	1	1	1	1	1	1	1	1	1	1	1	1	1	1	1	1	1	17577	1	1	1	1	1	1
1525.0001@12.969	1	1	1	1	1	1	1	1	1	1	1	1	1	1	1	1	1	1	1	1	1	1	1	1	1	1	1	22994
1525.1346@13.324	1	1	1	1	1	1	1	1	1	1	1	51833	1	1	1	1	1	1	1	1	1	1	1	1	1	1	1	1
1527.024@12.924	1	1	1	1	1	30176	1	1	1	1	1	1	1	1	1	1	1	1	1	1	1	1	1	1	1	1	1	1
1527.0824@13.0385	1	1	1	1	1	1	1	1	1	70183	1	1	1	1	10634	1	1	1	1	1	1	1	1	1	1	1	1	1
1527.1838@13.454999	1	1	1	1	1	1	1	50484	1	1	1	14448	1	1	1	1	1	1	1	1	1	1	37507	1	1	1	1	1
1529.0444@13.050942	31218	1	143335	23068	33378	1	63006	77090	62304	1	1	40330	1	1	42985	1	49537	1	1	1	42605	1	128012	163594	92422	37390	87203	133232
1530.0533@13.0695	1	1	1	1	1	1	1	1	1	1	1	1	46232	1	1	1	1	1	1	1	1	78583	1	1	1	1	1	1
1530.1892@13.447	1	1	1	1	1	1	1	1	1	1	1	1	1	1	1	1	1	1	1	1	1	1	20665	1	1	1	1	1
1531.0824@13.121857	1	1	1	42007	1	1	1	182313	1	1	1	261861	1	1	1	1	1	19517	1	1	126413	1	1	176974	1	62106	1	1
1531.1621@13.3085	1	1	20525	1	1	1	1	1	1	1	1	1	1	1	1	1	1	1	1	14686	1	1	1	1	1	1	1	1
1533.1045@13.164844	68896	1	304165	98051	152412	39673	1	1	63978	215177	1	1	115990	89448	102911	1	103859	1	103264	192245	1	113777	1	493579	190405	92543	198229	149631
1534.127@13.1466675	1	1	1	1	1	1	1	245859	1	1	1	1	1	1	1	1	1	1	1	1	201440	1	455938	1	1	1	1	1
1535.1272@13.202286	85177	1	1	1	1	38867	140638	1	87690	1	126498	1	1	1	1	1	1	1	1	1	1	1	1	1	1	1	260059	197531
1535.1461@13.295	1	1	1	1	1	1	48574	1	1	1	1	1	1	1	1	1	1	1	1	1	1	1	1	1	1	1	1	1
1536.1299@13.203	1	1	1	1	1	1	1	1	1	1	1	1	52646	1	1	1	1	1	1	1	1	1	1	1	1	1	1	1
1537.0176@12.971	1	1	1	1	1	1	1	1	1	1	1	1	1	1	1	1	1	1	1	1	1	1	1	1	1	1	1	8363
1537.129@13.272695	89048	1	402962	107532	150373	99732	1	210980	243428	217769	51477	175390	95984	67869	66698	1	110162	1	67365	125610	182837	247356	557429	420665	1	212272	385623	263654
1538.0298@12.982	1	1	1	1	1	1	1	1	1	1	1	1	1	1	1	1	1	1	1	1	1	1	1	38265	1	1	1	1
1539.1484@13.292999	1	1	1	1	1	1	98956	1	1	1	1	124624	1	1	1	1	1	1	1	1	1	1	200040	1	1	1	1	1
1540.059@13.072	1	1	1	1	1	1	1	1	1	1	1	1	1	1	1	1	29542	1	1	1	1	1	1	1	1	1	1	1
1540.1578@13.30225	1	1	1	1	27249	1	1	101801	1	85172	1	1	1	1	1	1	1	1	1	1	1	1	1	1	1	1	51145	1
1541.0437@13.0216675	1	1	1	1	1	1	1	1	1	1	1	1	1	1	1	1	1	1	1	1	1	1	69491	83312	1	1	1	27076
1541.1049@13.111	1	1	1	1	1	1	1	62091	1	12126	1	1	1	1	1	1	1	1	1	1	1	1	1	1	1	1	1	1
1541.1604@13.325	1	1	1	1	1	1	1	1	1	1	1	1	1	1	1	1	1	1	1	1	1	24715	1	152959	1	1	1	1
1541.569@13.071	1	1	1	1	1	1	1	1	1	1	1	1	1	1	1	1	8462	1	1	1	1	1	1	1	1	1	1	1
1542.1617@13.302	1	1	1	1	1	1	1	1	1	1	1	1	1	1	1	1	1	1	1	1	1	1	51744	1	1	1	1	1
1543.1132@13.172651	83831	1	59170	45712	102052	47812	93195	1	59753	74840	17187	107328	95204	54434	75736	9716	64960	1	78721	94175	1	71105	126766	177344	114307	1	90279	28959
1543.163@13.283	1	1	1	1	1	1	1	16928	1	1	1	1	1	1	1	1	1	1	1	1	1	1	1	1	1	1	1	1
1543.1782@13.4635	1	1	1	1	1	1	1	50690	1	1	1	1	1	1	1	1	1	1	1	1	1	1	111530	1	1	1	1	1
1543.6154@13.146	1	1	1	1	1	1	1	1	1	1	1	1	1	1	1	1	1	1	1	1	1	1	1	43105	1	1	1	1
1544.125@13.15	1	1	1	1	1	1	1	92692	1	1	1	1	1	1	1	1	1	1	1	1	1	1	1	1	1	1	1	1
1544.1862@13.471	1	1	30516	1	1	1	1	1	1	1	1	1	1	1	1	1	1	1	1	1	1	1	1	1	1	1	1	1
1545.119@13.160333	1	1	106544	1	1	1	1	1	1	1	1	1	1	1	1	1	1	1	1	1	1	63212	1	1	1	47688	1	1
1546.0955@13.175	1	1	1	1	1	1	1	1	1	1	1	51579	1	1	1	1	1	1	1	1	1	1	1	1	1	1	1	1
1546.1299@13.204286	1	1	1	36971	1	1	1	1	1	56721	1	1	42905	1	1	1	1	1	1	46804	1	1	1	88432	1	1	71358	25100
1547.0858@13.130333	1	1	1	1	1	1	65932	1	1	1	1	1	1	1	1	1	1	1	1	131930	1	1	1	1	1	1	1	31202
1547.1346@13.30711	1	1	88022	1	17600	1	41809	1	24600	1	1	110099	29408	1	1	1	1	1	1	1	31934	51955	1	1	1	1	68181	1
1548.1285@13.201667	1	1	39819	1	36316	1	1	54021	1	1	1	1	1	1	1	1	1	1	1	1	1	1	1	34843	12040	24360	1	1
1548.1576@13.336	1	1	1	9081	1	1	1	1	1	1	1	1	1	1	1	1	1	1	1	1	1	1	1	1	1	1	1	1
1549.0223@12.968	1	1	1	1	1	1	1	1	1	1	1	1	1	1	1	1	1	1	1	1	1	1	101094	1	1	1	1	1
1549.0992@13.08	1	1	1	1	33942	1	1	1	1	1	1	1	1	1	1	1	1	1	1	1	1	1	1	1	1	1	1	1
1549.1687@13.306999	1	1	1	1	1	1	58079	1	1	69625	1	1	1	1	1	1	1	1	1	1	18514	1	145457	99949	1	1	27057	23708
1550.1746@13.3265	1	1	74139	1	1	1	1	1	28011	1	1	68975	1	1	1	1	1	1	1	1	1	1	1	1	33504	1	1	1
1551.0264@13.01525	1	1	1	1	1	1	136402	1	1	11661	1	91944	82722	1	1	1	1	1	1	65035	1	1	1	201925	1	34301	89087	1
1551.1761@13.441167	1	1	1	1	1	1	1	95520	1	22245	1	39548	1	1	1	1	1	1	1	1	1	1	96082	34067	1	1	37738	1
1552.0732@13.097	1	1	1	1	1	1	1	1	1	1	1	1	1	1	1	1	1	1	1	1	1	1	1	1	36619	1	1	1
1552.1577@13.313	1	1	1	1	1	1	1	1	1	1	1	1	1	1	1	1	1	1	1	1	1	1	19736	29545	1	1	1	1
1553.049@13.046999	1	1	1	1	1	87733	1	41366	1	1	1	1	1	1	1	1	1	1	1	1	1	285212	1	1	1	1	1	119720
1553.0946@13.092	1	1	1	81589	1	1	1	1	1	102729	1	1	1	92003	1	1	1	1	1	1	1	1	1	1	1	1	1	1
1553.1888@13.478001	1	1	22911	1	1	1	1	1	1	1	1	1	1	1	1	1	1	1	1	1	1	1	113655	1	1	1	1	1
1553.5225@13.017	1	1	1	1	1	1	1	1	1	1	1	1	1	1	1	1	1	1	1	1	1	1	1	1	1	1	1	24895
1553.5664@13.057332	1	1	1	1	1	1	1	1	1	1	1	1	1	1	21718	1	28890	1	1	1	10376	1	1	1	1	1	1	1
1554.0968@13.09	1	1	1	1	1	1	1	1	30993	1	1	1	1	1	1	1	1	1	1	1	1	1	1	1	1	1	1	1
1554.1947@13.512333	1	1	1	1	1	33274	1	44926	1	1	1	19510	1	1	1	1	1	1	1	1	1	1	1	1	1	1	1	1
1554.559@13.047	1	1	19287	1	1	1	1	1	1	1	1	1	1	1	1	1	1	1	1	1	1	1	1	1	1	1	1	1
1555.0612@13.0789175	1	1	284240	1	83465	1	1	269418	63435	1	1	1	1	1	91752	1	93433	19306	1	111363	1	1	1	302308	177454	100661	234314	1
1555.1418@13.298	1	1	1	1	1	1	1	1	1	1	1	1	1	1	1	1	1	1	1	1	1	1	1	1	185293	1	1	1
1556.081@13.241	1	20162	1	1	1	1	1	1	1	1	1	1	1	1	1	1	1	1	1	1	1	1	1	1	1	1	1	1
1556.1241@13.172	1	1	1	1	1	1	1	1	1	1	1	1	1	1	1	1	1	1	26907	1	1	1	1	1	1	1	1	1
1556.5187@13.061	1	1	1	1	1	1	1	1	1	1	1	1	1	1	1	1	1	1	1	1	1	1	1	36579	1	1	1	1
1556.5645@13.106001	1	1	1	1	1	1	1	1	1	1	1	1	10531	1	11913	1	1	1	1	1	1	1	1	1	1	1	1	1
1557.1014@13.1539	1	1	1	251089	1	1	1	1	97259	88458	1	1	1	193597	278552	1	109698	1	69969	95335	137173	1	1	1	1	139544	1	1
1557.1106@13.168	1	1	1	1	1	1	1	1	1	246711	1	1	1	1	1	1	1	1	1	1	1	1	1	1	1	1	1	1
1557.1761@13.3525	1	1	1	1	1	1	1	69234	1	1	1	1	1	1	1	1	1	1	1	1	1	1	52508	1	1	1	1	1
1557.5802@13.178333	41507	14894	14145	42556	1	1	1	1	1	1	1	1	1	11515	38809	1	1	1	29930	1	1	12226	1	1	24243	1	1	1
1558.6006@13.2005005	1	1	1	1	1	1	1	1	1	1	14049	1	1	1	1	1	1	1	1	1	1	1	1	1	1	45459	1	1
1559.1152@13.174278	1	1	1322809	1	930099	285395	1088900	1306186	295701	1	1	1	1	1	1	1	421639	53933	292499	682152	966768	802735	1659926	2041924	552521	789513	1569129	1433590
1560.1215@13.2052	1	1	1	316439	1	1	1	1	1	1	1	1	444694	309804	355539	93034	1	1	1	1	1	1	1	1	1	1	1	1
1561.1333@13.243	1	1	1	1	1	1	1	1	181935	1	86317	1	1	1	1	1	1	1	1	1	1	1	1	1	1	1	1	1
1562.1398@13.295667	121164	20925	1	1	1	1	1	1	1	1	1	271553	1	1	1	1	1	31060	1	145497	1	213418	1	1	1	1	1	1
1562.1638@13.306	1	1	1	1	1	1	171103	1	1	1	1	1	1	1	1	1	1	1	1	1	1	1	1	1	1	1	1	1
1562.558@13.1575	1	1	1	1	1	1	1	1	1	1	1	26814	1	1	1	1	23957	1	1	25966	1	1	1	63501	1	1	1	1
1562.6145@13.176	1	1	1	1	1	1	1	1	1	1	1	1	1	1	20814	1	1	1	1	1	1	1	1	1	1	1	1	1
1563.0375@13.002334	1	1	1	1	1	1	55237	53298	1	1	1	1	1	1	1	1	1	1	1	1	1	1	61409	1	1	1	1	1
1563.1494@13.286	1	1	1	1	1	1	1	1	1	1	1	1	1	1	1	1	1	1	57382	1	1	1	1	1	1	1	1	1
1563.5764@13.167	1	1	1	1	1	1	1	1	1	1	1	1	21045	1	1	1	1	1	1	1	1	1	1	1	1	1	1	1
1564.1024@13.140666	1	1	1	1	1	1	1	1	1	30609	1	1	1	1	27841	1	1	1	1	1	27347	1	1	1	1	1	1	1
1564.1697@13.321572	1	1	1	1	81331	1	1	1	1	254315	25571	1	56363	1	1	1	1	1	1	1	1	1	488924	1	107717	118960	1	1
1564.588@13.167399	1	1	1	1	24028	1	1	1	1	1	19086	1	1	1	1	1	1	1	1	1	27433	1	56169	1	1	1	1	36563
1565.0356@13.014333	1	1	1	1	1	1	1	1	1	1	1	1	1	1	1	1	29056	1	1	1	1	1	1	50129	1	1	1	25944
1565.1392@13.179166	1	1	1	1	1	1	1	31376	1	1	1	1	1	25084	1	1	1	1	1	1	1	84366	1	59844	1	1	38144	34226
1565.1786@13.431399	1	1	1	1	1	47113	1	149043	1	1	1	54337	1	1	1	1	1	1	33489	1	1	1	1	1	1	1	110558	1
1565.566@13.093112	21860	1	1	1	1	1	13530	1	1	9909	1	1	1	1	34694	1	24192	1	1	1	11886	1	1	41024	14747	1	28015	1
1565.5972@13.1735	1	1	1	1	1	1	1	1	1	18114	1	1	1	1	22007	1	1	1	1	1	1	1	1	1	1	1	1	1
1566.0706@13.056333	1	1	1	1	1	1	1	1	27491	1	1	1	1	1	33978	1	1	1	1	1	22484	1	1	1	1	1	1	1
1566.1656@13.352429	1	1	79519	1	1	1	79167	158321	1	1	1	1	1	1	1	1	1	1	1	20764	1	1	112743	106459	1	1	1	38308
1566.5918@13.104001	1	1	20545	1	1	35088	1	1	1	1	1	1	9557	1	1	1	1	1	1	18792	1	1	1	1	1	21606	1	1
1567.0781@13.099728	1	1	86670	1	42518	83018	1	1	1	72735	22527	79393	1	1	1	1	1	1	1	1	1	1	1	50129	45663	56143	37706	31385
1567.1173@13.15	1	1	1	1	1	1	1	1	1	1	1	1	1	1	1	1	1	1	37196	1	39445	1	1	1	1	1	1	1
1567.164@13.5485	1	1	1	1	1	1	1	1	1	1	1	1	1	1	1	1	1	1	1	1	1	1	1	32261	1	36226	1	1
1567.5631@13.136668	1	1	1	22139	1	1	1	1	1	1	1	1	1	1	1	1	1	1	1	1	12468	23002	1	1	1	1	1	1
1567.6636@13.596	1	1	1	1	1	1	1	1	1	1	1	1	1	1	1	1	1	1	1	1	1	1	1	1	1	28085	1	1
1568.096@13.152333	40822	1	1	1	1	1	65416	1	1	1	1	1	1	1	1	1	61586	1	1	1	1	1	1	1	1	1	1	1
1568.1161@13.159	1	1	1	1	1	1	1	1	1	1	1	1	44897	1	1	1	1	1	1	1	1	1	1	1	1	1	1	1
1568.174@13.337	1	1	1	1	1	1	1	1	1	20470	1	1	1	1	1	1	1	1	1	1	1	1	1	1	1	1	1	1
1568.5914@13.127	1	1	1	1	1	1	30317	1	1	1	1	1	1	1	1	1	1	1	1	1	1	1	1	1	1	1	46461	1
1569.0831@13.091499	1	1	1	1	1	1	1	1	1	1	1	1	1	1	1	1	1	1	1	1	1	1	1	58627	1	1	1	43145
1569.1125@13.186999	1	34242	197943	187021	1	1	54674	57717	101529	158630	1	1	33013	1	1	1	1	1	1	39978	46628	111992	77539	1	1	1	1	1
1569.1368@13.261999	1	1	1	1	1	1	1	1	1	1	1	1	1	1	1	1	1	1	1	48770	1	1	25461	1	1	1	1	1
1569.1842@13.479	1	1	13568	1	1	1	1	1	1	1	1	1	1	1	1	1	1	1	1	1	1	1	78818	1	1	1	1	1
1569.577@13.176499	1	1	1	1	1	1	1	1	1	1	31042	1	1	23573	46552	1	1	1	34290	1	1	1	49112	1	50052	1	1	1
157.1419@7.1234503	107849	85673	87284	1	73723	79967	1	1	73076	1	85947	1	75247	78377	92462	96552	1	171464	82640	70117	78703	109720	1	95004	1	83609	93251	85299
1570.1093@13.2075	1	1	1	1	1	1	1	1	1	1	1	1	1	1	89571	68687	1	1	1	1	1	1	1	1	1	1	1	1
1570.6006@13.19	35147	25382	1	31242	1	1	1	18976	17945	1	1	1	1	1	1	1	1	35995	1	1	22090	29606	1	32932	1	1	1	28217
1571.128@13.157999	58983	1	1	1	1	1	124679	114542	1	1	1	206219	70624	54692	51078	1	1	1	1	108791	82591	1	135388	124424	1	90532	130210	113089
1571.1475@13.2960005	1	1	109787	43873	62138	1	87677	192117	1	1	1	1	1	1	1	1	1	1	1	109899	1	1	312233	190188	1	1	196707	75716
1571.5969@13.1765	1	1	1	1	1	19042	1	1	1	21547	1	1	1	1	1	1	1	1	1	1	1	1	1	1	1	1	1	1
1572.0945@13.196	1	1	1	1	1	50697	1	1	1	1	1	1	1	1	1	1	1	1	1	1	1	83833	1	1	1	1	1	1
1572.1556@13.3	1	1	1	1	1	1	1	1	1	94066	1	1	1	1	1	1	1	1	1	1	1	1	1	1	1	1	1	1
1572.5376@13.046666	1	1	1	1	1	1	1	1	1	1	1	1	1	1	17741	1	1	1	1	12397	1	1	1	49285	1	1	1	1
1573.1312@13.231501	1	1	1	1	1	1	1	91610	1	1	1	1	1	1	1	1	1	20917	1	1	1	1	1	1	1	1	1	1
1573.1361@13.500999	1	1	1	1	1	11054	1	1	1	1	1	1	1	1	1	1	1	1	1	1	1	62438	1	1	1	31213	1	1
1573.162@13.298	1	1	118613	1	1	1	1	1	1	1	1	1	1	1	1	1	1	1	1	1	1	1	1	1	1	1	1	1
1573.5262@10.0445	1	1	1	1	1	1	1	1	68297	1	1	1	1	1	108784	1	1	1	1	1	1	1	1	1	1	1	1	1
1573.5354@10.05525	1	98019	1	1	1	1	123207	1	1	1	1	1	1	95690	1	1	1	1	87408	108668	1	74583	1	30636	1	1	100194	1
1574.1613@13.257399	1	1	1	1	1	1	1	1	19199	44041	1	1	1	1	1	1	22801	1	1	1	1	1	1	149794	1	128753	1	1
1574.3715@10.056	1	31724	1	1	1	1	35987	34820	1	1	1	1	1	1	1	1	1	1	1	1	1	23996	1	1	45628	1	1	38272
1574.5687@13.132	1	1	1	1	18281	1	1	1	1	1	1	1	1	1	1	1	20434	1	12047	1	1	1	1	1	1	1	1	1
1574.6626@13.567	1	1	1	1	1	15549	1	1	1	1	1	1	1	1	1	1	1	1	1	1	1	1	1	1	1	1	1	1
1575.0367@12.978001	1	1	1	1	1	1	1	52770	1	1	1	1	1	1	1	1	1	1	1	1	1	1	96325	1	1	1	1	1
1575.1088@13.181	107359	1	1	1	120011	1	1	1	1	1	15252	1	1	1	1	1	1	24620	25045	1	1	1	1	1	1	1	1	1
1575.1523@13.422001	1	1	97568	15949	1	1	1	1	1	68330	1	100263	1	1	1	1	1	1	1	1	1	1	1	1	1	1	1	1
1575.4991@13.004	1	1	1	1	1	1	1	1	1	1	1	1	1	1	1	1	1	1	1	1	1	1	1	52355	1	1	1	1
1575.5631@13.1380005	1	1	1	1	1	1	1	1	1	1	1	80034	1	1	1	1	1	1	1	1	1	1	1	29195	1	1	1	1
1575.6088@13.265332	1	1	1	1	1	1	1	1	1	1	1	1	1	1	1	32826	1	35996	1	1	1	1	1	19531	1	1	1	1
1576.0983@13.13525	30160	1	1	1	55713	27306	1	1	1	1	1	1	1	1	1	1	1	1	1	1	1	41545	1	1	1	1	1	1
1576.0997@13.162666	1	1	1	57617	1	1	29829	1	1	1	1	1	1	59927	1	1	1	1	1	1	1	1	1	1	1	1	1	1
1576.1768@13.349	1	1	1	1	1	1	67306	1	1	1	1	1	1	1	1	1	1	1	1	1	1	1	1	1	1	1	1	1
1576.532@12.983	1	1	1	1	1	1	1	1	1	1	1	1	1	1	1	1	1	1	1	1	1	1	13950	1	1	1	1	1
1576.5667@13.161799	47012	1	1	1	1	1	1	1	28952	27074	1	1	36794	43959	19267	1	1	1	1	28349	1	1	33145	1	35507	1	28664	1
1577.0408@13.017222	1	1	1	1	73669	1	116063	1	1	1	1	1	1	1	114461	1	1	1	1	106449	18974	1	1	324455	1	180319	60300	94604
1577.1116@13.23	1	1	1	1	1	1	1	1	1	1	1	1	1	1	1	53785	1	1	1	1	1	1	1	1	1	1	1	1
1577.1593@13.39925	1	1	1	1	1	1	1	1	36395	1	1	38551	1	1	1	1	1	1	1	1	1	1	1	71356	27605	1	1	1
1577.5614@13.027	1	1	1	1	1	1	1	1	1	1	1	1	24799	1	1	1	1	1	1	1	10308	1	1	1	1	1	1	1
1577.6056@13.15975	1	1	21074	1	1	1	1	1	1	1	1	1	1	1	1	1	25003	1	20013	1	27983	1	1	1	1	1	1	1
1578.1041@13.194	34180	1	1	1	1	1	1	1	1	1	1	1	68361	1	1	1	1	1	1	1	1	1	1	1	1	1	1	1
1578.1046@13.157	1	1	1	1	1	1	1	1	1	1	1	1	1	1	1	1	1	1	1	1	35974	1	1	1	1	1	1	1
1578.1531@13.434	1	1	21626	1	1	1	24693	1	1	16732	1	1	1	1	1	1	1	1	1	1	1	1	1	1	1	30675	1	1
1578.1895@13.434	1	1	36006	1	1	1	1	90783	1	1	1	1	1	1	1	1	1	1	1	1	1	1	1	1	1	1	1	1
1578.571@13.039	1	1	1	1	1	1	1	16204	1	1	1	1	1	1	37513	1	1	1	1	1	1	22311	1	1	1	1	31098	1
1578.5967@13.1592	1	1	1	1	34811	1	1	12905	1	1	21931	27795	1	9854	40243	23093	1	1	1	26385	1	21125	1	39626	1	1	1	1
1578.654@13.589	1	1	1	1	1	1	1	1	1	1	1	1	1	1	1	1	1	1	1	1	1	1	1	1	1	29857	1	1
1579.0872@13.087727	40395	1	1	34616	1	179095	1	389075	28318	136397	1	149461	1	91230	1	1	34451	1	1	1	1	1	1	1	157985	1	1	140295
1579.1753@13.4645	1	1	1	1	1	43310	1	1	1	1	1	1	1	1	1	1	1	1	1	1	1	1	62404	1	1	1	1	1
1579.196@13.455	1	1	1	1	1	1	1	1	1	1	1	1	1	1	1	1	1	1	1	1	1	1	84120	1	1	1	1	1
1579.5134@13.011	1	1	1	1	1	1	1	1	1	1	1	1	1	1	1	1	1	1	1	1	1	1	16968	1	1	1	1	1
1579.5681@13.077	1	1	1	1	1	1	1	1	1	20740	1	1	1	1	1	1	1	1	1	1	1	1	1	1	1	1	1	1
1579.6042@13.174999	1	1	1	39596	1	1	1	1	1	21739	1	1	1	1	1	1	1	1	1	1	1	1	1	1	1	1	1	1
1579.6531@13.5285	1	1	1	1	1	1	1	1	1	1	23024	1	1	1	1	1	1	1	1	1	1	1	23417	1	1	1	1	1
1580.081@13.0529995	1	1	57090	1	1	1	1	1	1	1	1	1	1	1	1	1	1	1	1	1	1	1	1	1	1	1	1	222515
1580.169@13.587	1	1	1	1	1	1	1	1	1	1	22108	1	1	1	1	1	1	1	1	1	1	1	1	1	1	1	1	1
1580.5682@13.114	1	1	1	1	1	1	1	1	1	1	1	1	1	1	1	1	36837	1	1	1	1	1	1	1	1	38195	1	1
1580.6138@13.255	1	1	1	1	1	1	1	1	1	1	1	1	1	1	1	1	1	55645	1	1	1	1	1	1	1	1	1	1
1580.6766@13.6	1	1	1	1	1	25789	1	1	1	1	1	1	1	1	1	1	1	1	1	1	1	1	1	1	1	1	1	1
1581.101@13.133899	168817	52429	1	84022	118734	1	330161	1	1	1	99999	1	86759	1	1	1	214289	1	1	132488	113636	1	1	1	1	1	1	1
1581.1122@13.154	1	1	1	1	1	1	1	1	147560	1	1	1	1	1	1	1	1	1	1	1	1	1	1	1	1	1	1	1
1581.185@13.394	1	1	1	1	1	1	1	46637	1	1	1	1	1	1	1	1	1	1	1	1	1	1	1	1	1	1	1	1
1581.5656@13.1103	74386	1	25443	1	1	1	23953	1	24444	1	1	1	36480	32530	1	1	1	1	1	1	31883	15465	1	1	1	1	25559	51104
1581.607@13.205001	1	18984	1	1	1	1	1	1	1	1	65499	1	1	1	1	1	1	1	1	1	1	1	1	1	1	1	60307	1
1581.669@13.617	1	1	1	1	1	1	1	1	1	1	1	1	1	1	1	1	1	1	1	1	1	1	1	1	1	17100	1	1
1582.0952@13.131	1	1	1	1	1	1	1	1	1	1	1	1	1	1	1	1	1	1	1	1	1	1	1	1	1	166524	1	1
1582.5979@13.165	1	1	1	53925	51099	1	1	1	1	1	1	32245	1	1	1	1	1	1	30332	1	1	39547	1	1	37095	1	1	1
1583.1116@13.2278	1	1	1	1	1	1	1	1	253002	1	1	1	1	1	1	183898	1	166161	198416	1	1	1	1	1	1	989641	1	1
1583.1816@13.384334	1	1	1	1	1	1	1	1	1	1	1	1	1	1	1	1	1	1	1	1	1	1	173014	79712	1	1	45753	1
1583.5718@13.157166	1	1	1	1	1	1	42694	1	41347	55143	1	1	34090	1	1	1	31612	1	1	35352	1	1	1	1	1	1	1	1
1583.6735@13.565	1	1	1	22755	1	1	1	1	1	1	1	1	1	1	1	1	1	1	1	1	1	1	1	1	1	1	1	1
1584.1741@13.567	1	1	1	1	29850	1	1	1	1	1	1	1	1	1	1	1	1	1	1	1	1	1	1	1	1	1	1	1
1584.5562@13.101	1	1	1	1	1	1	1	1	1	1	1	1	1	1	1	1	1	1	1	1	1	1	35337	1	1	1	1	1
1584.6024@13.208	1	1	1	1	1	1	1	1	1	1	1	1	1	35523	1	1	1	1	1	1	49344	1	1	1	1	1	1	53869
1585.0444@13.0585	1	1	1	1	1	1	1	1	1	1	1	1	1	1	1	1	17520	1	1	1	1	1	1	64818	1	1	1	1
1585.1313@13.226435	249043	67363	991231	477225	729694	467295	1141884	1159241	1	418096	206101	612553	463420	246336	304897	1	341017	1	1	263779	553323	751499	1289797	852529	431056	1	1436586	953011
1585.5852@13.2126665	1	1	1	1	65881	1	1	1	1	1	1	1	1	1	1	1	1	1	1	1	1	1	1	1	61173	50326	1	1
1585.6227@13.3	1	1	1	1	1	1	1	1	1	1	1	1	1	1	1	1	1	37745	1	1	1	1	1	1	1	1	1	1
1586.0859@13.073	1	1	1	1	1	1	1	1	1	1	1	1	18759	1	1	1	1	1	1	1	1	1	1	1	1	1	1	1
1586.1393@13.251	1	1	1	1	1	1	1	1	1	1	1	1	1	1	1	1	1	1	248447	1	1	1	1	1	1	1	1	1
1586.5822@13.17575	38814	1	1	1	1	49219	1	1	1	36980	1	1	1	1	1	1	1	1	1	19211	1	1	1	1	1	1	1	1
1586.61@13.2495	1	1	1	1	1	1	1	1	1	1	19669	1	1	1	29447	1	1	1	1	1	1	1	1	1	1	1	1	1
1586.6516@13.568	1	1	1	1	1	1	1	1	1	1	1	1	1	1	1	1	1	1	1	1	1	1	1	1	1	47478	1	1
1587.0833@13.094	1	1	1	1	22780	1	1	1	29425	1	1	1	1	1	1	1	1	1	1	1	1	1	1	1	1	1	1	1
1587.1382@13.243	1	1	1	1	1	1	1	1	1	1	1	1	1	1	1	1	1	1	1	282867	1	1	1	784234	1	1	1	1
1587.1604@13.565	1	1	1	1	1	52573	1	1	1	1	1	1	1	1	1	1	1	1	1	1	1	1	1	1	1	1	1	1
1587.6052@13.209	1	1	1	1	1	1	1	1	1	1	1	1	1	1	1	1	1	1	1	1	1	1	1	1	1	52286	1	1
1588.1616@13.280501	1	1	419386	1	1	1	1	1	1	1	1	231333	1	1	1	1	1	1	1	1	1	268397	515097	1	146820	1	1	163867
1588.5918@13.188	1	1	1	1	1	1	1	1	1	1	1	1	1	1	1	1	1	1	58399	1	1	1	1	1	1	1	1	1
1588.6613@13.53	1	1	1	1	1	27554	1	1	1	1	27325	1	1	1	1	1	1	1	1	1	1	1	36792	1	1	1	1	1
1589.0319@12.96675	1	1	1	1	1	1	1	1	1	1	1	1	1	1	1	1	1	1	1	1	1	1	40568	41764	1	1	29237	31216
1589.0763@13.165	77591	1	1	1	1	1	1	1	1	1	1	1	56745	71787	1	1	1	1	1	1	1	1	1	1	1	1	1	1
1589.1145@13.224	1	1	1	1	1	1	1	1	1	1	28062	1	1	1	1	1	1	1	1	1	1	1	1	1	1	1	1	1
1589.1622@13.562	1	1	1	1	1	1	1	1	1	1	25960	1	1	1	1	1	1	1	1	1	1	1	1	1	1	1	1	1
1589.1649@13.302999	1	1	1	1	1	1	1	1	1	1	36923	1	66885	1	1	1	1	1	1	1	134503	1	1	1	1	1	1	1
1589.5707@13.1585	68316	1	1	1	1	1	1	1	1	1	1	1	44953	1	27763	1	60081	1	1	1	1	1	38719	46329	1	1	1	1
1589.6284@13.2205	1	1	1	1	1	1	56258	1	1	1	1	1	1	1	1	52221	1	1	1	1	1	1	1	1	1	1	1	1
1589.67@13.562	1	1	1	24804	1	1	1	1	1	1	1	1	1	1	1	1	1	1	1	1	1	1	1	1	1	1	1	1
1590.0977@13.126749	1	1	1	1	1	1	1	23896	1	1	1	1	1	1	1	57900	47874	33435	1	46490	73390	1	1	29728	1	47853	1	1
1590.1632@13.379199	1	1	1	1	1	24051	95651	1	1	143990	1	1	1	1	1	1	28052	1	1	1	1	1	1	1	80686	1	1	1
1590.5306@13.0225	1	1	21422	1	1	1	1	1	1	1	1	1	1	1	1	1	1	1	1	1	1	1	37613	1	1	1	1	1
1590.5853@13.133601	1	1	42707	38303	1	1	1	1	1	1	51485	1	1	42308	48654	1	25369	1	1	48693	19760	1	1	40355	1	51843	1	1
1591.053@13.051429	1	1	1	1	1	1	1	1	1	1	1	1	1	1	48673	1	1	1	21704	1	19493	1	1	94402	1	66196	95034	43757
1591.0979@13.198334	1	1	1	1	1	1	1	1	34256	1	1	1	1	1	60242	1	37550	1	1	1	1	1	1	1	1	1	1	1
1591.1771@13.35975	1	1	1	1	1	1	55013	205451	55320	1	1	1	1	1	1	1	1	1	1	1	1	1	1	125646	1	1	1	1
1591.58@13.093	1	1	1	1	1	1	1	1	29120	1	1	1	1	1	1	1	1	1	1	1	1	1	1	1	1	1	1	1
1591.5933@13.167555	1	1	1	1	47158	37902	24309	1	35479	20167	1	1	1	1	47976	1	1	1	1	23669	1	1	1	1	52578	1	27210	1
1591.6632@13.574	1	1	1	1	48366	37351	1	1	1	1	1	1	1	1	1	1	1	1	1	1	1	1	1	1	1	70826	1	1
1592.1052@13.1675	1	21677	43957	1	39773	1	1	1	34366	1	46471	1	1	1	1	1	1	1	1	1	1	1	1	1	1	1	1	44552
1592.1737@13.529	1	1	1	1	1	50816	1	1	1	1	51565	1	1	1	1	27986	1	1	1	1	1	1	1	1	1	45903	1	1
1592.5529@13.061	1	1	1	1	1	1	1	1	1	1	1	1	1	1	1	1	1	1	1	1	1	1	1	33104	1	1	1	1
1592.5791@13.177142	1	1	1	1	1	25745	1	1	1	1	1	1	1	19039	1	1	1	1	1	1	35931	1	29427	31742	1	45325	1	30818
1593.1213@13.165127	1	1	1	1	1	81942	1	154399	1	24624	1	1	112988	23397	1	1	1	39687	123680	30434	1	1	1	1	1	1	1	1
1593.1877@13.461	1	1	1	1	1	1	1	1	1	1	1	1	1	1	1	1	1	1	1	1	1	1	147387	1	1	1	1	1
1593.6045@13.108999	1	1	1	1	1	1	1	1	1	1	1	1	29630	1	1	1	1	1	43293	1	30585	1	1	1	1	1	24280	1
1594.0977@13.198667	41178	1	1	90175	122317	1	1	1	1	1	1	1	32605	1	152386	1	50793	1	1	1	1	1	1	1	1	1	1	1
1594.597@13.186714	44227	1	1	66212	50474	47324	1	1	1	1	1	1	1	1	45947	46266	27330	1	1	1	1	1	1	1	1	1	1	1
1594.61@13.318	1	26834	1	1	1	1	1	1	1	1	1	1	1	1	1	1	1	15547	1	1	1	1	1	1	1	1	1	1
1594.6809@13.617	1	1	1	1	1	14521	1	1	1	1	1	1	1	1	1	1	1	1	1	1	1	1	1	1	1	1	1	1
1595.1108@13.164714	1	52850	1	1	22265	1	38749	1	1	1	1	1	1	1	1	46195	1	1	1	58260	1	1	1	1	34994	1	1	38222
1595.1141@13.205769	1	1	38427	1	1	1	147916	42803	1	120607	88148	94964	1	1	1	1	1	1	1	67899	23902	77540	103372	80854	49025	1	64842	1
1595.5411@12.987	1	1	1	1	1	1	1	13097	1	1	1	1	1	1	1	1	1	1	1	1	1	1	1	1	1	1	1	1
1595.5948@13.199	1	1	1	1	1	1	1	1	37153	1	1	1	30311	1	1	1	1	55652	1	1	1	1	1	1	53921	63442	1	1
1596.1149@13.243	1	1	1	1	1	1	1	1	1	1	1	1	1	1	1	1	34351	65623	1	1	1	1	1	1	1	1	1	1
1596.5719@13.037	1	1	1	1	1	1	38343	1	1	1	1	1	1	1	1	1	1	1	1	1	1	1	1	1	1	1	1	1
1597.0698@13.079	1	1	1	1	1	1	1	1	1	1	1	1	1	1	1	1	1	1	1	1	1	190971	1	1	1	1	1	1
1597.1354@13.1905	1	1	1	1	1	1	1	1	1	1	1	1	1	1	1	1	1	1	1	1	32437	1	90776	1	58103	1	65555	1
1597.1609@13.312	1	1	1	1	1	1	1	1	1	1	1	1	1	1	1	1	18190	1	1	1	1	1	140318	1	1	1	1	1
160.0834@7.872	1	1	1	1	1	1	1	1	1	1	1	1	1	1	1	1	1	1	1	24929	1	1	1	1	1	1	1	1
161.1348@3.1395	1	1	1	1	1	1	1	1	1	1	1	1	1	1	25133	1	1	43174	1	1	1	1	1	1	1	1	1	1
161.9459@0.388	1	1	1	1	1	1	1	1	1	1	1	1	1	1	1	1	1	1	1	1	1	1	1	1	1	1	22833	1
166.1795@11.948	1	1	1	1	23714	1	1	1	1	1	1	1	1	1	1	1	1	1	1	1	1	1	1	1	1	1	1	1
168.987@0.948	1	1	1	1	1	1	1	1	1	1	1	1	1	1	1	1	1	1	1	1	10501	1	1	1	1	1	1	1
16b-Hydroxyestradiol	122426	59653	78835	67153	38795	24352	58105	63104	37899	1	1	70977	35670	1	1	1	45708	1	60111	1	47293	81490	13094	61481	128245	202276	100679	60010
16b-Hydroxyestradiol + 6.9660006	1	1	1	1	1	1	1	1	1	1	1	1	1	1	26433	27500	1	23907	1	21357	1	1	50093	1	1	1	1	1
16b-Hydroxyestradiol + 7.1895714	82788	1	1	56837	56672	58605	53647	53003	54122	58429	54601	76446	56531	1	50712	47098	47162	1	52559	1	1	73308	65132	63323	61854	51800	57489	1
16b-Hydroxyestradiol + 7.1957	51168	1	1	47848	56680	1	1	1	1	1	50617	1	50525	56947	47902	53523	1	54312	1	1	1	1	1	1	1	1	1	46883
16b-Hydroxyestradiol + 7.372	1	1	1	1	1	1	1	1	21284	1	1	1	1	1	1	1	1	1	1	1	1	1	1	1	1	1	1	1
170.0666@0.4535	1	1	1	1	1	1	1	1	1	1	39839	1	1	1	46208	1	1	1	1	1	1	1	1	1	1	1	1	1
171.1547@8.062399	1	1	32679	1	15490	1	1	15739	1	1	1	1	1	1	18831	1	23845	1	1	1	1	1	1	1	1	1	1	1
187.2157@1.171	1	17114	26973	20411	25356	1	1	21266	20014	21609	1	1	34688	1	1	1	31577	1	1	1	1	1	1	1	1	1	1	24253
188.1482@0.3955	1	1	50535	1	1	1	1	1	1	1	1	131281	1	1	1	1	1	1	1	1	1	1	1	1	1	1	1	1
189.1329@0.9966666	1	1	1	1	1	1	1	1	1	1	1	1	1	1	13015	30551	1	17006	1	1	1	1	1	1	1	1	1	1
195.8425@0.397	1	1	1	1	1	1	1	1	1	1	1	1	1	1	1	1	1	1	1	1	1	1	1	1	72626	1	1	1
195.8515@0.396	1	69955	1	1	1	1	1	1	1	1	1	1	1	1	1	1	1	1	1	1	1	1	1	51047	1	1	1	1
195.8533@0.3955	1	1	1	1	1	1	1	1	1	1	1	1	1	1	1	1	1	1	1	1	1	63690	53165	1	1	1	1	1
197.136@4.412	1	1	1	1	1	1	1	1	1	1	1	1	1	1	1	19732	22581	1	1	1	1	1	1	1	1	1	1	1
198.1523@8.276349	288258	149895	155522	133050	158932	116682	133597	140123	118515	132088	134993	255258	109577	170121	1	235799	1	1	178227	156158	153399	231041	159623	172436	1	1	161761	120036
198.153@10.093807	164517	100395	106889	90512	82940	78971	82281	98826	80794	89139	92189	143617	54590	131659	101315	164567	94074	170552	118935	89695	1	136035	125898	124899	85004	121770	1	75357
198.1698@2.715	1	1	1	1	1	1	1	1	1	1	18907	1	1	1	1	1	1	1	1	1	1	1	1	1	1	1	1	1
198.1796@0.658	1	1	1	1	1	1	1	1	1	1	1	1	1	1	1	31913	1	1	1	1	1	1	1	1	1	1	1	1
199.2267@7.646999	1	36466	41763	36944	39242	43277	47107	40562	40533	42047	45293	36664	40305	39639	1	35024	38762	33480	35484	37377	37374	42187	38300	42780	39246	32532	33873	38715
2-Amino-3-methyl-1-butanol	740601	1050684	1634063	1155991	1376263	830228	1363836	1779334	1407860	1201949	1054074	982041	1913321	1918024	945108	452896	1019559	1234122	2170084	2291433	761632	1712741	621286	1484398	2624291	955093	1492155	1146613
2-Amino-3-methyl-1-butanol + 0.4028571	922742	1	1	1	1	1	1	1	1	461816	1	1	1	1	753772	1	1	1	654614	1	701558	1	627356	1	1	1	813237	1
2-Amino-p-cresol	1	49664	83061	70229	73030	1	79888	56834	64582	64081	1	121596	93388	91124	1	1	91365	35801	105393	123302	27313	67095	1	121770	120946	35446	75786	78856
2-Hexyldecanoic acid	1	1	1	1	33112	1	1	1	1	1	1	1	29372	1	37438	1	1	1	33709	1	35890	1	1	1	1	1	1	1
2-Octenoic acid	495007	422212	413584	416231	408582	396318	391663	386636	393110	367924	371602	503459	373331	384798	367559	391163	368655	375781	362742	370435	352341	477922	479966	451956	437749	412280	412512	421984
2-Octenoic acid + 10.200813	45766	1	40346	1	1	44119	42330	47880	52719	49744	1	61500	1	65498	1	1	55908	60613	48536	1	66057	1	48850	1	1	1	40911	40265
201.1918@6.6935	37969	1	1	1	1	1	1	1	1	1	1	1	1	1	1	24841	1	1	1	1	1	1	1	1	1	1	1	1
201.1991@6.69	1	1	27730	1	29516	29566	31662	29000	1	26657	1	36934	30020	24327	1	1	27919	1	26327	1	27182	33365	32125	1	33397	31689	32384	31353
204.2473@1.17125	1	31158	1	38191	1	1	1	33887	1	1	1	1	1	1	1	1	1	1	1	1	1	1	1	1	1	18845	1	1
204.2505@9.5155	1	1	1	1	1	1	1	1	1	1	1	1	1	1	22235	1	1	1	1	20628	1	1	1	1	1	1	1	1
205.1599@9.408571	1	133737	99045	119442	67557	1	1	1	1	1	1	1	48755	71768	1	1	1	1	1	1	1	1	1	102816	1	1	1	1
205.1656@9.449	1	1	1	1	1	1	1	1	1	1	1	1	1	1	1	1	1	1	1	1	1	1	1	1	1	1	104093	1
208.1734@8.6395	1	1	1	1	1	1	1	1	1	64156	1	1	35261	1	1	1	1	77045	1	1	81826	1	1	1	1	1	1	1
21-hydroxy-heneicosanoic acid	1	1	40438	65783	71254	1	1	1	1	1	1	1	1	1	1	1	1	1	47534	1	1	1	1	1	1	1	1	1
21-hydroxy-heneicosanoic acid + 12.109	1	1	1	1	1	1	1	43276	1	1	1	1	1	1	1	1	1	1	1	1	1	1	1	1	1	1	1	1
211.2189@8.056	1	1	1	1	1	22031	1	1	1	1	1	1	1	1	1	1	1	1	1	1	1	1	1	1	1	1	1	1
211.2221@8.0415	1	16270	17670	1	15334	1	1	1	14590	17765	1	1	1	1	1	1	19100	1	15469	1	14059	1	1	1	1	1	12529	12393
212.1726@7.3500004	1	59901	63782	64738	55771	1	1	54340	1	1	1	1	45057	1	65197	72224	1	94026	1	52579	67495	1	1	64349	64649	1	63935	62983
213.2398@7.653928	38526	56926	51191	49500	55874	57109	52376	53942	52197	58543	58715	45004	52300	58070	45799	56046	56295	55596	50545	49379	53894	47894	42687	48759	47440	40255	48741	52348
217.0082@1.435	1	1	1	1	1	1	1	1	1	1	1	1	1	1	1	24039	1	1	1	1	1	1	1	1	1	1	1	1
218.1918@12.596	1	1	1	1	1	1	1	1	1	1	1	1	1	1	1	1	1	1	1	1	24102	1	1	1	1	1	1	1
225.1824@5.905333	1	1	1	1	1	1	1	1	1	17046	1	1	1	1	1	1	1	1	1	1	1	1	23640	1	1	1	26990	1
226.1857@8.369334	88476	1	1	1	1	1	1	1	1	1	1	1	1	1	1	1	108488	1	1	1	1	83815	1	1	1	1	1	1
229.246@8.035	1	1	1	1	5576473	1	1	1	1	1	4577035	1	5641373	5918347	5415068	5591564	1	1	1	1	5455153	1	1	1	1	1	1	1
230.0866@0.534	1	1	1	1	1	1	11675	1	1	1	1	1	1	1	1	1	1	1	1	1	1	1	1	1	1	1	1	1
230.971@8.039	1	1	1	1	1	1	1	1	1	1	1	1	1	1	1	1	13535	1	1	1	1	1	1	1	1	1	1	1
232.1847@9.5165	1	1	1	1	1	1	1	1	1	1	14036	1	1	1	1	1	1	1	1	1	1	1	1	1	1	1	29660	1
241.2692@7.8270836	1	22663	1	1	1	1	24674	1	26020	1	27186	1	18072	1	16229	1	23236	21248	1	15251	18104	1	1	1	20709	1	18666	1
247.235@11.208	1	1	1	1	1	1	1	1	1	1	1	1	1	1	1	24658	1	1	1	1	1	1	1	1	1	1	1	1
25-hydroxy-cholesterol	1	1	1	1	1	1	1	1	1	1	1	1	1	1	1	1	1	1	1	1	1	1	108065	1	1	1	1	1
253.8138@0.392	1	1	1	1	1	1	1	1	1	1	1	1	1	1	1	1	1	1	1	1	1	1	1	67693	1	1	1	1
255.0942@0.488	16931	1	1	1	1	1	1	1	1	1	1	1	1	1	1	1	1	1	1	1	18760	1	22132	1	1	1	1	1
257.1118@0.4285	1	1	1	1	1	1	1	1	1	1	1	1	1	1	1	1	1	1	1	1	28162	1	13795	1	1	1	1	1
259.1397@10.507	1	1	1	1	1	1	1	1	1	1	1	1	1	1	1	26902	1	1	1	1	1	1	1	1	1	1	1	1
260.3172@1.514	1	1	1	1	1	1	1	11321	1	1	1	1	1	1	1	1	1	1	1	1	1	1	1	1	1	1	1	1
269.2026@5.331	1	1	1	1	1	1	1	1	1	1	1	1	1	1	1	1	1	119494	1	1	1	1	1	1	1	1	1	1
274.8462@7.5480003	1	1	1	1	1	1	1	1	1	1	1	1	1	1	1	1	1	1	1	1	1	31846	1	21948	1	1	1	1
274.8566@7.543	1	1	1	1	1	1	1	1	1	1	1	1	1	1	1	1	1	1	1	1	14509	1	1	1	1	1	1	1
281.2605@11.293848	5607027	1	3430518	3732655	3482043	5208018	3139650	3587285	3586628	3839125	4182751	5110500	1	1	1	3866249	4043097	3894196	1	1	1	3557791	4259970	4296817	3074264	3696471	2761151	1
281.8948@11.3	1	1	1	1	1	1	1	1	1	1	1	1	1	1	1	1	1	1	1	1	1	21465	1	1	1	1	1	1
281.9212@11.288	1	1	1	1	1	1	1	1	1	1	18492	1	1	1	1	1	1	1	1	1	1	1	1	1	1	1	1	1
282.7564@11.289	1	1	1	1	1	1	1	1	1	1	1	18470	1	1	1	1	1	1	1	1	1	1	1	1	1	1	1	1
283.278@11.724875	490782	292738	319395	405142	398687	398284	1	324422	410698	374981	412668	416481	1	353111	301253	429847	423861	406907	262178	1	1	436480	343860	370527	352223	363836	314353	328696
283.9534@5.3511424	1	1	12055	11788	12608	1	1	1	1	1	12181	19763	11268	10705	11977	12150	1	1	1	13708	1	20762	16947	1	14723	1	14623	1
284.2778@7.694	1	1	1	1	1	1	1	1	1	1	1	1	1	1	1	1	1	1	1	41724	1	1	1	1	1	1	1	1
287.2405@9.228666	1	1	1	1	1	50906	1	31900	1	1	31715	1	1	1	1	1	1	1	1	1	1	1	1	1	1	1	1	1
287.2708@7.981	1	1	1	1	1	1	1	1	1	1	1	1	1	1	1	12584	1	1	1	1	1	1	1	1	1	1	1	1
297.2616@11.304143	159187	92057	83081	1	116136	76528	91810	81059	1	115190	1	1	1	1	1	1	1	75703	1	1	1	111029	149864	1	173793	112600	1	113210
299.2654@11.621625	1	212751	1	132269	148200	125804	350362	1	62820	1	63604	1	1	1	1	71367	1	1	179581	87692	1	211998	214711	120335	307186	1	512967	208879
299.2722@9.143091	1	83940	56484	1	57229	49380	88798	67139	46784	51662	1	1	60507	54904	81544	1	61713	1	60574	55637	86558	69355	174599	54985	54344	88739	94138	70865
3-Hydroxy-2-methylvalerate	1	212629	214008	227966	210776	194986	200996	247110	184179	172635	181082	194105	192783	249394	272159	402992	214060	291978	286377	267782	235816	223164	218829	231456	197768	220754	1	183650
3-Hydroxyphenylacetic acid	1	1	1	1	1	1	1	1	1	1	1	1	1	131740	1	257930	1	175242	1	1	1	112365	1	1	1	1	1	1
3-Isochromanone	3313376	2332084	1198470	1376433	725522	1278509	1517696	1616960	987402	742048	629406	510059	2518526	1310206	1262465	1	902184	825542	365203	650652	923387	2231722	3979543	1013337	2351930	1387705	1	1580113
3-Methylglutaric acid	77447	1	1	1	1	1	1	1	70032	1	1	1	1	1	30856	1	31774	1	1	1	1	1	1	1	1	67600	28411	1
3-Methylglutaric acid + 1.4608947	1	83682	60117	91466	86157	88975	48328	93055	1	84573	1	1	96406	140138	113699	176503	118087	154654	145612	135620	124779	1	1	1	1	1	101232	90443
301.1181@0.81142855	1	1	18814	1	1	23846	1	1	1	1	1	1	30732	1	1	1	1	1	25326	1	20238	1	1	15878	1	1	1	16045
301.2713@8.537	1	1	1	1	1	1	1	1	1	1	1	1	1	1	1	1	1	1	1	87847	1	1	1	1	1	1	1	1
309.2619@11.618	1	26575	1	1	1	1	1	1	1	1	1	1	1	1	1	1	1	1	1	1	1	1	1	1	1	1	1	1
309.2965@11.816667	1	1	1	1	1	100002	1	1	1	1	210365	307023	1	1	1	162212	1	115727	1	1	1	137850	1	1	1	1	1	1
311.3131@12.23312	1	160585	143903	144283	1	169440	164082	117592	1	139109	154612	1	1	1	136755	147558	146014	149951	1	137953	1	1	172069	174958	1	173029	165036	1
313.2714@4.1514997	1	1	1	1	1	1	1	1	1	1	1	1	8366	1	1	1	1	1	1	1	1	1	1	1	1	1	1	12885
314.8845@6.509333	1	9156	1	1	1	1	1	1	1	1	1	12183	1	1	1	1	1	1	1	1	1	1	12263	1	1	1	1	1
315.1198@4.949	1	1	1	1	1	1	1	1	1	1	1	1	1	1	1	1	1	1	8340	1	1	1	1	1	1	1	1	1
319.1978@10.149	1	1	1	1	1	1	18910	1	1	1	1	1	1	1	1	38973	22142	33379	18449	1	1	1	1	1	1	1	1	1
322.2242@5.792	1	1	1	1	1	1	1	1	1	1	1	1	1	1	1	12752	1	1	1	1	1	1	1	1	1	1	1	1
325.251@10.356272	194209	142054	1	148081	175830	170633	163379	1	1	166697	137513	162946	163131	153136	161646	171106	173960	183975	1	1	137731	149770	152719	164706	132450	169956	111544	1
325.265@7.3502855	1	1	1	50829	1	1	1	1	1	1	1	1	1	1	1	1	1	1	1	56291	59578	65494	60330	60576	1	1	1	51562
325.3776@9.691	1	1	1	1	1	1	1	1	1	1	1	1	1	83129	1	1	24266	1	1	1	1	1	1	1	1	1	1	1
325.7605@7.359	1	1	1	1	1	1	1	1	1	1	1	1	1	1	1	1	1	1	13565	1	1	1	1	1	1	1	1	1
327.2487@10.355	1	1	1	1	1	1	1	1	1	1	1	1	1	1	1	1	1	1	47604	42704	1	1	1	1	1	1	1	1
328.2286@6.493	1	1	1	1	1	1	1	1	1	1	1	1	1	1	11433	1	1	1	1	1	1	1	1	1	1	1	1	1
330.7468@7.3496666	1	1	1	1	1	1	27702	1	1	1	1	1	1	1	1	1	1	1	1	28265	1	1	1	1	28804	1	1	1
331.0574@0.435	1	1	1	1	1	1	1	1	1	1	1	1	1	1	1	1	1	1	1	1	1	1	44793	1	1	1	1	1
331.3099@9.3755	1	1	1	1	1	17508	1	1	1	17270	1	1	1	1	1	1	1	1	1	1	1	1	1	1	1	1	1	1
333.1368@0.525	1	1	1	1	1	1	16603	1	1	1	1	1	1	1	1	1	1	1	1	1	1	1	1	1	1	1	1	1
333.2755@11.573	1	1	1	1	1	1	1	1	1	1	1	1	1	1	1	1	1	1	1	1	1	1	1	1	1	1	47306	1
335.2221@5.902	1	1	1	1	1	1	1	1	1	1	1	1	1	1	1	1	1	1	1	1	1	1	1	20406	1	1	1	1
337.3303@12.233214	1587451	381621	642818	549445	584466	799335	599091	684897	860159	637448	1568153	1142451	501616	575581	528653	960371	594388	2092496	456638	326394	465801	1058280	616289	669111	359041	507179	571945	460745
337.7681@12.225	1	1	1	1	1	1	1	1	1	1	1	1	1	1	1	1	1	19196	1	1	1	1	1	1	1	1	1	1
338.286@13.44	1	1	1	1	1	1	1	1	1	1	1	1	1	1	1	1	1	54197	1	1	1	1	1	1	1	1	1	1
338.7599@5.655	1	1	1	1	1	1	1	1	1	1	1	1	1	1	1	1	1	1	1	1	1	1	9165	1	1	1	1	1
339.4067@7.352	1	1	1	1	1	464695	1	1	1	1	1	1	1	1	1	1	1	1	1	1	1	1	1	1	1	1	1	1
339.7606@7.3483334	1	1	1	1	1	1	1	4441253	4289226	1	4141862	1	4264684	5399124	4840009	4505163	4060244	5407218	4848379	3717510	4238352	1	1	1	1	1	1	1
340.3404@9.623	1	1	1	1	1	1	1	1	1	1	1	1	1	1	1	1	1	1	1	1	1	1	1	1	1	27286	1	1
340.7445@8.346499	20084	1	1	1	17582	14098	1	1	1	1	15556	1	1	1	1	21844	1	18559	1	1	1	1	1	1	1	1	1	1
341.0589@7.348	1	1	1	1	1	1	1	1	1	1	1	1	1	1	1	1	1	1	1	1	1	1	38373	1	1	1	1	1
341.7439@7.337	31506	1	1	1	1	1	1	1	1	1	1	1	1	1	1	1	1	1	1	1	1	1	1	1	1	1	1	1
343.7353@7.352	1	1	1	1	1	1	1	1	1	1	1	1	1	43534	1	1	1	1	1	1	1	1	1	1	1	1	1	1
347.7398@7.2348747	1	1	30944	1	29878	23788	22190	1	1	20361	1	1	15281	1	1	14620	28002	1	1	1	1	1	1	1	1	1	1	1
347.7628@5.265	53254	25720	30951	24112	26251	21797	31226	1	22261	1	1	43983	23964	32792	29457	29585	33755	46872	27216	30573	32131	46181	40131	35077	22307	34567	29174	38107
348.7548@5.588286	388029	213415	233219	204569	205991	170243	239449	175194	168209	159230	133265	375677	173255	256204	246622	208976	244256	406821	261105	254714	271517	348397	301354	277113	236281	246130	239472	268656
349.9101@7.92	1	1	1	1	1	1	1	1	1	1	1	24884	1	1	1	1	1	1	1	1	1	1	1	1	1	1	1	1
350.2956@11.995	1	1	1	1	1	1	1	1	1	1	1	1	31048	1	1	1	1	1	1	1	1	1	1	1	1	1	1	1
352.2497@10.684	1	1	1	1	1	1	1	1	1	1	1	1	1	1	82649	1	1	1	1	1	1	1	1	1	1	1	1	1
353.2334@5.1064997	1	1	1	1	1	1	1	1	1	19311	1	36414	1	1	1	1	1	1	1	1	1	1	1	1	1	1	1	1
357.8965@8.143	1	1	1	1	1	1	1	1	1	1	1	1	1	1	1	1	1	1	1	1	1	1	1	18644	1	1	1	1
358.4304@7.474	1	1	1	1	1	1	1	1	1	1	1	27787	1	1	1	1	1	1	1	1	1	1	1	1	1	1	1	1
359.7474@5.586	1	1	1	1	1	1	16739	1	1	1	1	20306	1	1	1	1	1	29096	19186	1	19283	1	1	1	1	1	15089	1
364.2652@11.846	1	1	1	1	1	1	1	1	1	1	1	1	1	1	1	1	1	1	1	1	1	1	1	1	93971	1	1	1
365.7126@7.353	1	1	1	1	1	1	1	1	1	1	1	1	1	1	1	1	1	1	1	1	1	1	1	1	17825	1	1	1
367.2191@7.3510833	51839	85150	85265	84506	81739	1	94726	77020	67115	73955	76893	60297	82140	105138	94545	1	76527	116776	89003	1	88140	56504	76279	86601	79202	1	91286	78981
367.7131@7.3533745	1	1	39675	42428	1	1	42896	37547	33961	36005	34891	1	1	1	1	1	45102	1	40113	1	39165	1	40428	40199	37800	40917	37088	38725
368.2125@7.355	1	1	1	1	1	37743	1	1	1	1	1	1	1	1	1	1	1	1	1	1	1	1	1	1	1	39459	1	1
368.9312@12.88	1	1	1	1	1	1	1	40573	1	1	1	1	1	1	1	1	1	1	1	1	1	1	1	1	1	1	1	1
369.7087@12.89	1	1	1	1	1	1	1	1	1	1	22516	1	1	1	1	1	1	1	1	1	1	1	1	1	1	1	1	1
369.7476@12.881	1	1	1	1	1	1	1	1	1	23872	1	1	1	1	1	1	1	1	1	1	1	1	1	1	1	1	1	1
370.088@11.565685	116124	73820	80260	85044	1	78872	68166	60458	1	60787	80050	1	1	68108	1	86593	88916	75950	63966	1	1	1	85902	88373	78153	96142	1	80810
370.7152@7.352	1	1	1	1	1	1	1	1	1	1	1	1	1	139252	1	1	1	1	1	1	1	1	1	1	1	1	1	1
372.6706@5.002	1	1	1	1	1	1	1	1	1	1	28957	1	1	1	1	1	1	1	1	1	1	1	1	1	1	1	1	1
372.8081@5.007	1	1	1	1	1	1	1	1	1	1	16094	1	1	1	1	1	1	1	1	1	1	1	1	1	1	1	1	1
373.4432@4.9967504	40104	29561	26037	32996	1	1	1	1	1	1	1	31598	1	1	1	1	1	55132	1	1	1	32657	30211	1	1	1	1	1
373.6834@5.007	1	1	1	1	1	1	1	1	1	1	1	1	1	1	1	1	14228	1	1	1	1	1	1	1	1	1	1	1
373.8404@5.007	1	1	1	1	1	1	1	1	9532	1	1	1	1	1	1	1	1	1	1	1	1	1	1	1	1	1	1	1
373.8647@4.998	1	1	11098	1	1	1	1	1	1	1	1	1	1	1	1	1	1	1	1	1	1	1	1	1	1	1	1	1
373.9804@4.995	12678	1	1	1	1	1	1	1	1	1	1	1	1	1	1	1	1	1	1	1	1	1	1	1	1	1	1	1
376.3445@11.924	1	1	1	1	1	1	1	1	1	1	1	1	1	1	1	1	1	1	1	1	38555	1	1	1	1	1	1	1
376.7472@10.928	1	1	1	1	1	1	1	1	1	1	1	1	1	1	1	1	1	1	1	18562	1	1	1	1	1	1	1	1
377.7599@12.840667	1	1	1	1	1	1	1	1	1	1	1	1	1	1	1	1	1	1	1	1	1	1	24229	9945	1	1	1	11444
378.7383@6.58023	1	1	39091	36557	1	1	36196	34656	1	1	1	27139	1	1	33329	1	1	29950	33959	33194	1	1	47007	1	60671	94679	47684	1
381.7706@8.68727	53924	22832	59751	32555	28448	19887	26061	1	39920	18961	19507	57571	1	25244	25469	44095	30278	87557	60624	27165	30512	44533	77540	40361	19613	25232	27735	62805
382.7871@6.4300003	44315	1	1	1	1	1	1	1	1	1	1	40193	1	1	1	1	1	40742	1	1	1	33150	1	31986	1	1	1	1
383.7604@12.782	1	1	1	1	1	1	1	1	1	1	1	1	1	1	1	1	1	1	1	1	1	1	9978	1	1	1	1	1
384.2006@7.3542504	14963	32611	118645	104470	33406	111388	1	119890	36336	1	86341	1	35665	1	36240	1	1	21172	170257	1	1	83765	109260	79767	64244	115348	116007	123494
384.7395@12.318	1	1	1	1	1	1	1	1	1	1	1	1	1	1	1	1	1	1	1	1	1	1	38112	1	1	1	1	1
386.458@6.198	1	1	1	1	1	1	1	1	1	1	1	15541	1	1	1	1	1	1	1	1	1	1	1	1	1	1	1	1
386.6987@5.992	1	1	1	1	1	1	1	1	1	1	1	1	1	1	1	1	1	104212	1	1	1	1	1	1	1	1	1	1
386.8349@6.0	1	1	1	1	1	1	1	1	1	1	1	1	1	1	1	1	1	1	1	75591	1	1	1	1	1	1	1	1
387.0433@6.007	1	1	50230	1	1	1	1	1	1	1	1	1	1	1	1	1	1	1	1	1	1	1	1	1	1	1	1	1
387.7555@12.579	1	1	1	1	1	1	1	1	1	1	1	1	1	1	1	1	1	1	1	1	1	1	1	1	1	1	34865	1
387.8033@6.0	1	1	1	1	1	1	1	1	1	1	1	1	1	37348	1	1	1	1	1	1	1	1	1	1	1	1	1	1
387.8344@6.003	1	1	1	1	36450	1	1	1	1	1	1	1	1	1	1	1	1	1	1	1	1	1	1	1	1	1	1	1
388.0694@6.003	1	1	1	1	1	1	1	1	1	1	1	1	1	1	1	1	1	1	1	1	1	1	1	1	29935	1	1	1
388.3089@11.997	1	1	1	1	1	1	1	1	1	1	1	1	1	1	1	1	1	1	1	1	1	1	1	1	1	1	24548	1
388.7471@12.711	1	1	1	1	1	1	1	1	1	1	1	1	1	1	1	1	1	1	1	1	1	1	1	1	1	1	17989	1
388.7987@8.187879	33164	19978	27699	23317	23998	25306	27260	21399	23733	26256	22295	41986	22986	28859	24646	1	20639	25401	19828	18138	1	37511	37789	35093	1	23203	25589	31134
388.8016@6.184818	1	1	21678	20439	1	16934	1	1	1	16829	1	31725	1	25068	21719	1	1	1	1	23420	23835	1	1	26533	1	1	1	25395
388.9241@5.99	1	1	1	1	1	1	1	1	1	1	1	1	1	1	1	1	1	18672	1	1	1	1	1	1	1	1	1	1
389.7244@6.253	1	61643	81107	79741	42911	1	58435	73690	44818	1	24736	67633	52020	20578	71184	51076	43409	51885	67164	64194	60895	74359	1	50477	128438	221224	135352	1
389.7245@6.636	1	1	1	1	1	1	1	1	1	1	1	1	1	1	1	1	1	1	1	1	1	1	1	18029	1	1	1	1
389.7251@6.4596667	861798	490458	585675	529789	313423	238746	449854	475757	346846	20815	1	1	316268	177234	1	422835	1	376571	1	475482	414455	563701	1	395345	1	1716563	770271	444332
389.7515@12.8225	1	1	1	1	1	1	1	1	1	1	1	1	1	1	1	1	1	1	1	1	1	1	1	28211	1	1	1	41812
390.7448@11.96	84598	1	1	1	1	1	1	1	1	1	1	1	1	1	1	1	1	1	1	1	1	1	1	1	1	1	1	1
390.7657@12.852	1	1	1	1	1	1	1	1	1	1	1	1	1	1	1	1	1	1	1	1	1	1	37585	1	1	1	1	1
391.7313@11.944799	1	1	1	1	1	1	29032	35623	1	37295	1	1	1	1	1	1	35682	1	1	1	1	1	1	45788	1	1	1	1
391.736@6.7830005	20544	1	20673	18580	70834	58958	1	18526	1	28791	1	1	68945	1	17822	1	1	15250	1	99904	16829	1	192129	1	28564	359737	23061	100244
391.7369@11.0785	18124	1	28302	1	59414	38793	1	1	33356	23366	17727	1	1	27991	1	1	23790	1	1	1	1	1	1	1	1	1	14144	1
391.7464@11.9485	1	23957	1	1	1	1	1	1	1	1	1	1	1	1	1	1	1	1	37816	1	1	1	1	1	1	1	1	1
391.7645@11.947	1	1	1	1	35024	1	1	1	1	1	1	1	1	1	1	1	1	1	1	1	1	1	1	1	1	1	1	1
391.9428@11.955	1	1	1	18935	1	1	1	1	1	1	1	1	1	1	1	1	1	1	1	1	1	1	1	1	1	1	1	1
391.9528@11.949	1	1	1	1	1	1	1	1	1	1	1	1	1	1	1	1	1	1	1	21614	1	1	1	1	1	1	1	1
392.7441@11.96	1	1	1	1	1	1	1	1	1	1	1	1	1	1	1	1	1	1	1	1	1	29653	1	1	1	1	1	1
392.7499@8.710751	1	1	1	1	1	1	1	1	1	1	1	11538	1	1	8177	1	1	1	1	1	1	9230	10921	1	1	1	1	1
392.7696@11.942	1	1	1	1	1	1	1	1	16640	1	1	1	1	1	1	1	1	1	1	1	1	1	1	1	1	1	1	1
393.2001@5.5886154	1	21713	24068	19743	20325	17739	1	19244	18500	16350	13732	21550	18112	26132	24871	21191	25830	40235	26372	24632	26682	25063	23545	24223	22130	22780	22083	24471
393.7272@7.3487506	1	1	21767	1	1	21721	23656	1	1	1	19571	1	23506	25828	1	33887	29909	1	27953	1	35203	1	24038	1	1	20883	1	1
393.7326@10.956668	1	1	1	1	1	1	1	1	13006	1	1	1	1	1	1	1	19845	1	1	16781	1	1	1	1	1	1	1	1
394.3743@12.587	1	1	1	1	1	1	1	1	1	1	1	1	1	1	1	1	1	1	1	48904	1	1	1	1	1	1	1	1
394.7532@12.711599	1	1	76697	30275	38809	1	30058	1	1	24238	1	1	23517	16758	1	1	1	1	1	1	1	1	1	27091	1	1	38240	31715
395.7236@7.3465	1	1	1	1	1	1	1	1	1	1	1	1	1	1	1	1	1	19381	1	19442	1	1	1	1	1	1	1	1
395.7522@12.821	1	1	1	1	1	1	1	1	1	10844	1	1	1	1	1	1	1	1	1	1	1	1	1	1	1	1	1	1
396.3639@12.482241	126549	127094	125060	104537	1	94576	90658	93031	125660	122146	121277	118124	156584	85815	1	90021	1	1	90842	1	1	120210	1	146623	77002	98514	100765	137186
396.7874@10.949833	30124	52903	52682	48722	1	53955	48831	47989	52090	48034	50653	1	45218	41154	1	1	1	46868	1	47218	1	1	1	45933	1	51702	46372	49216
397.7525@12.48	1	1	1	1	1	1	1	1	1	1	1	1	1	1	1	1	1	1	1	1	1	1	62083	1	1	1	1	1
398.4582@6.463	1	1	1	1	1	1	1	1	1	1	1	1	1	1	1	1	1	1	1	1	1	1	1	1	1	29469	1	1
398.7373@6.2520833	31917	1	26861	1	1	1	20858	22692	1	1	1	1	1	1	1	1	1	17555	22668	22434	1	1	30749	1	29758	57759	38368	20963
398.7376@6.4602594	155508	99716	131658	127000	75129	1	110562	116995	78555	30164	46994	93247	81226	44505	112182	97088	84413	89894	104748	117253	97563	107256	155370	86679	188040	335677	162309	99801
398.7635@10.9484005	1	1	1	19876	1	20604	1	1	1	1	1	1	1	1	16429	1	1	18729	28712	1	1	1	1	1	1	1	1	1
4-(dimethylamino)azobenzene n-oxide	1	13785	10970	10695	16279	1	18595	15592	1	16197	1	1	11509	10442	32930	1	1	1	1	1	1	1	38614	38533	1	24117	1	54723
4-acetamidobutanoate	1	1	1	1	1	1	1	1	1	1	1	1	22824	1	1	1	33366	1	1	1	1	1	1	1	1	1	1	25923
4-acetamidobutanoate + 0.91700006	1	1	1	1	1	1	1	1	1	1	1	1	1	1	1	68793	1	1	46633	1	1	1	1	1	1	1	1	1
4-Isopropylbenzoic acid	1	1	1	1	1	1	1	1	1	1	1	1	66123	1	1	1	1	1	1	1	1	1	1	1	1	1	1	1
4-Pyridoxic acid	1	1	707581	1	262316	1	1	718071	1	1	40172	492249	208131	58757	1	1	1	1	188190	1	1	1	1	1	1	1	1	1
4-Pyridoxic acid + 0.4095	1	1	1	1	93385	1	169728	1	1	1	1	1	1	1	1	1	1	1	1	1	1	1	1	1	1	1	1	1
400.7217@6.905	1	1	1	1	1	1	1	1	1	1	1	1	1	1	188746	1	1	1	1	1	1	1	1	1	1	1	1	1
400.7506@6.799	1	1	1	1	1	1	1	1	1	1	1	1	1	1	1	1	1	1	1	57589	1	1	73589	1	1	1	1	1
400.763@12.615666	1	1	1	1	1	1	1	1	1	1	1	1	1	1	1	1	1	1	1	1	1	1	42843	1	1	19559	70207	1
400.7664@13.261	1	16655	1	1	1	1	1	1	1	1	1	1	1	1	1	1	1	1	1	1	1	1	1	1	1	1	1	1
400.8579@6.91	1	1	1	1	1	1	1	1	1	1	1	1	1	1	1	1	1	163040	1	1	1	1	1	1	1	1	1	1
401.0426@6.9135	1	1	1	1	1	1	1	1	1	1	1	1	1	1	1	1	1	1	1	1	1	115072	1	1	1	1	1	85045
401.6701@6.911	1	1	1	1	1	65908	1	1	1	68701	1	1	1	1	1	1	1	1	1	1	1	1	1	1	1	1	1	1
401.7487@12.802	1	1	1	1	1	1	1	1	1	411412	1	1	1	1	1	1	1	1	1	1	1	1	1	1	1	1	1	1
401.7527@6.912	1	1	1	1	1	1	1	1	1	1	1	1	1	1	1	1	74747	1	1	1	1	1	1	1	1	1	1	1
401.7547@12.811786	30772	33231	1600384	578408	1065278	38901	1	1	1	1	1	503806	1	1	1	148582	1	1	1	1	1	277434	351613	1143212	310173	1	1827651	703477
401.9217@6.906	1	1	1	1	1	1	1	1	1	1	1	1	1	1	1	1	1	1	1	1	1	1	1	1	1	60334	1	1
401.9402@6.916	1	1	1	1	1	1	1	1	1	1	1	1	1	1	1	1	1	1	1	1	1	1	1	1	1	1	50570	1
401.9818@6.907	1	1	1	1	1	1	1	1	1	1	1	1	1	1	1	1	1	62843	1	1	1	1	1	1	1	1	1	1
402.7267@6.908	1	1	1	1	1	1	1	1	1	1	27900	1	1	1	1	1	1	1	1	1	1	1	1	1	1	1	1	1
402.7623@6.913	1	1	1	1	1	1	1	1	1	1	1	1	1	1	1	1	1	1	1	1	1	1	1	36748	1	1	1	1
402.7638@12.924999	1	1	78652	108403	108895	1	1	1	1	79305	1	155584	1	1	1	1	1	1	1	1	1	1	1	1	108458	1	1	1
403.424@6.9	1	1	1	1	1	1	1	1	1	1	1	1	1	1	1	1	20496	1	1	1	1	1	1	1	1	1	1	1
404.7623@10.999615	14718	37551	1	35320	1	1	32740	1	33868	33145	1	19588	31814	34316	1	1	1	34337	1	27981	1	23912	26176	1	1	1	1	1
407.7451@13.054501	1	1	1	1	12365	1	1	1	1	1	1	1	1	1	1	1	1	1	14942	1	1	1	1	1	1	1	1	1
407.7524@12.7982	1	1	89683	61965	1	1	1	1	1	52588	1	1	1	1	1	1	1	1	1	1	1	1	23898	1	58115	1	1	1
408.3407@12.855	1	1	1	1	1	1	1	1	1	1	1	69742	1	1	1	1	1	1	1	1	1	59859	1	143690	1	1	1	1
408.3575@12.75475	241452	1	99549	1	1	111898	1	1	34831	1	1	1	1	1	1	1	1	1	1	1	1	1	1	1	1	1	1	1
408.7543@13.221749	1	29381	1	11867	1	1	1	1	1	1	1	1	1	1	32963	1	1	30141	1	1	1	1	1	1	1	1	1	1
408.7671@12.921126	1	1	44621	62581	107935	1	298129	1	1	274412	1	284391	1	1	1	1	1	1	1	1	1	1	1	1	143575	8253	1	1
409.7531@12.7976	1	1	1	1	46962	1	24299	1	1	1	1	1	1	1	1	1	1	1	1	18566	1	1	1	68620	1	1	1	54785
409.9058@7.459	33224	1	1	1	1	1	1	1	1	1	1	1	1	1	1	1	1	1	1	1	1	1	1	1	1	1	1	1
410.4033@12.638	1	1	1	1	1	1	1	1	1	1	1	1	1	1	1	1	28443	1	1	1	1	1	1	1	1	1	1	1
411.7376@6.468045	103637	53960	66733	65096	33154	1	48360	1	42853	21629	1	51698	46989	1	55808	41811	32509	48704	1	49528	50917	68328	1	45693	99226	178076	113018	58148
411.7381@6.6641855	70243	321709	415676	366094	236630	174744	303647	53701	1	80448	125765	39183	225281	125957	338776	46817	40288	275345	219762	332902	287395	413450	556204	36937	646250	1094269	546257	331848
411.7797@12.968	1	1	1	1	1	1	1	1	1	1	1	10616	1	1	1	1	1	1	1	1	1	1	1	1	1	1	1	1
411.7874@7.2461486	127520	84876	81607	71145	69550	62089	68892	70765	74082	65266	46801	123424	65004	73670	70371	31720	66088	101149	80218	96330	97538	114256	89600	97333	91992	1	74691	87817
413.231@9.2232	17599	1	1	11569	12102	1	1	1	1	1	1	12078	1	1	1	1	1	16906	1	11949	1	14164	16523	13532	1	1	13559	1
413.7414@2.947	1	1	1	1	1	1	1	1	1	1	1	1	1	1	1	1	1	1	1	1	1	1	1	33580	1	1	1	1
413.7588@12.7284	1	1	1	1	1	1	1	156477	1	114337	1	1	1	1	1	1	1	1	1	1	1	1	180045	1	53452	1	224252	1
413.778@11.004639	67521	1	96384	107406	101256	114156	101647	109500	104397	105139	109762	69725	88098	92200	39154	106303	96697	103063	1	76061	1	75592	76350	83707	85145	99760	88456	93059
414.753@12.903	1	1	1	1	1	1	1	1	1	1	1	1	1	1	1	1	90639	1	1	1	1	1	1	1	1	1	1	1
414.7649@12.907801	49402	1	1669737	1032620	1178895	1	674243	1	1	1038330	1	783556	1	1	1	1	1	1	1	130321	1	1	455664	1	752318	1	1	1
414.7664@12.773	1	1	1	1	1	1	1	1	1	1	1	1	1	1	1	1	1	1	1	1	1	1	227607	126377	1	1	1	1
414.7766@13.4615	1	1	1	1	1	1	1	1	1	1	1	1	14029	1	1	1	1	1	1	1	17029	1	1	1	1	1	1	1
415.7531@11.000001	1	1	48604	48279	41771	48948	47210	53577	55764	54615	55439	21213	50161	51953	28820	64099	64174	62740	1	50542	1	1	1	26686	29904	36090	32535	37887
416.3349@12.6085	1	86910	1	1	1	1	1	1	1	1	1	1	1	1	1	1	1	1	1	1	1	1	45462	1	1	1	1	1
416.7645@12.939	1	1	1	1	1	1	1	1	1	12503	1	1	1	1	1	1	1	1	1	1	1	1	1	1	1	1	1	1
418.7827@7.506	15515	1	1	1	1	1	1	1	1	1	1	1	1	1	1	1	1	1	1	1	1	1	1	1	1	1	1	1
418.7973@10.988921	119297	149320	166721	143178	132843	157138	142410	135093	134413	134671	146481	135364	126789	117866	1	135468	122858	128074	1	97630	1	146581	132297	148651	148431	153467	142710	156925
418.9087@7.552	1	1	1	1	1	1	1	1	1	1	1	1	1	1	1	40991	1	1	1	1	1	1	1	1	1	1	1	1
419.7838@8.056572	59576	1	1	1	1	1	1	1	1	1	1	63585	1	1	1	1	1	42667	1	1	1	46842	37317	37398	1	1	1	30053
420.7409@6.142466	17456	24745	1	32933	1	1	1	28131	1	1	1	28978	1	1	1	20432	1	1	29821	28872	1	33713	62725	18912	57237	34964	86069	28756
420.748@6.466625	40289	1	1	23678	1	1	1	22788	1	1	1	1	1	1	23626	1	1	1	1	1	1	25668	28716	1	38380	1	43988	1
420.7515@6.665852	177693	115425	150601	130869	84581	63632	119157	121316	87049	1	49984	100654	86886	47414	121751	109234	88615	90766	113631	115756	107195	129141	171730	91691	212165	353480	188001	107056
420.7751@10.988132	1	1	21374	28063	26293	25180	37207	28310	1	1	26321	1	26597	27609	27044	30587	31556	1	1	29861	1	1	1	1	1	19540	1	31404
421.754@12.92	1	1	1	1	1	1	1	1	1	1	1	1	1	1	1	1	1	1	1	1	98010	1	1	1	1	1	1	1
421.7634@13.292	1	1	1	1	1	1	1	1	1	1	1	1	1	1	1	24610	1	1	1	1	19432	1	1	1	1	1	1	1
421.778@12.963562	54926	1	147868	374185	174031	1	138022	45992	1	64462	1	271803	1	99516	1	1	1	1	1	60409	1	158216	51914	141538	109626	1	111674	118773
422.7291@6.6661663	15310	1	1	1	1	1	1	1	1	1	1	1	1	1	1	1	1	1	13510	1	1	1	14336	1	17920	31499	16780	1
422.7686@6.9627056	47539	41104	1	42477	32335	1	40617	43045	31737	1	22680	40575	1	1	44014	1	1	48319	1	40471	1	45962	1	1	60660	96153	50212	36387
422.7693@13.434	1	1	1	1	1	23499	1	1	1	1	1	1	1	1	1	1	1	1	1	1	1	1	1	1	1	1	1	1
422.7745@7.2451115	16651	1	9073	1	1	1	1	1	1	1	1	13803	1	1	1	1	1	1	9456	1	13535	12433	1	11759	8952	9295	1	1
423.7715@7.5441504	119213	57173	67432	50333	1	47742	1	1	48916	48742	38332	116928	1	63606	1	1	63700	94801	82608	70119	71389	98320	81601	83549	71312	1	1	66395
423.8006@6.913	1	1	1	1	1	1	1	1	1	1	1	1	1	1	1	1	1	1	1	1	1	1	1	1	1	1	1	6039
424.2849@7.135	1	1	1	1	1	1	1	1	1	1	1	12196	1	1	1	1	1	1	1	1	1	1	1	1	1	1	1	1
424.7491@7.5404	1	1	1	1	16696	1	15939	1	1	1	1	1	14992	1	1	1	1	1	1	1	1	1	1	1	1	23130	21588	1
426.3689@12.938	1	1	74713	1	1	1	1	1	1	1	1	1	1	1	1	1	1	1	1	1	1	1	1	1	1	1	1	1
426.3836@12.669133	513349	433374	362079	1	385025	1	1	192892	324970	1	325161	436492	274761	1	1	108232	1	156627	1	1	1	421794	326433	1	1	405752	1	340551
426.41@12.643001	1	1	1	1	1	1	1	1	1	1	1	1	1	1	1	1	209226	1	1	957241	192336	1	1	1	1	1	1	1
426.7788@11.035131	68204	95912	94209	100392	96098	1	104165	91093	101252	98037	95940	83252	79609	80739	1	91424	84670	85173	1	1	1	83177	75623	91034	83812	96372	94296	90063
426.7882@8.551	1	1	1	1	53527	1	1	1	42518	1	1	1	1	1	1	1	1	63803	1	73788	1	28618	1	1	1	1	1	1
427.8752@8.698667	1	1	1	1	1	1	1	97065	1	1	1	1	1	1	1	1	1	1	1	1	1	1	1	113738	1	1	1	86564
427.9124@7.653333	22722	1	1	1	1	1	1	1	1	1	1	1	1	1	1	1	1	12484	1	1	1	1	1	1	19948	1	1	1
428.3643@12.8455	813700	1	1	1	1	1	1	1	1	1	1	1874369	1	1	1	1	1	1	1	1	1	1	1	1	1	1	1	1
428.7718@13.071	1	1	1	1	1	1	1	1	1	1	21380	1	1	1	1	1	1	1	1	1	1	1	1	1	1	1	1	1
428.7868@10.720954	33742	1	49266	50655	48149	52755	1	49361	49941	45981	48311	1	47059	44911	43931	43627	43128	43536	43838	45836	1	39432	45281	48702	1	1	49676	46782
428.9905@12.641	1	1	1	1	1	1	1	1	1	1	1	1	1	1	1	1	1	1	1	1	1	1	1	1	1	1	1	22741
429.3623@12.42	1	1	1	1	1	1	1	1	1	1	1	1	1	1	1	1	1	1	65055	1	1	1	1	1	1	1	1	1
429.7663@12.5476	1	1	1	1	1	1	1	1	1	1	21256	12592	1	1	1	1	1	1	1	1	1	30558	26402	1	1	1	1	49713
429.7953@12.637	1	1	1	1	1	1	1	1	1	1	1	1	1	1	1	1	35851	1	1	1	1	1	1	1	1	1	1	1
430.2756@8.053667	22599	1	1	1	10321	1	1	1	1	9548	1	18682	1	1	1	1	1	14575	1	1	1	1	1	13615	1	1	1	1
430.7507@12.839333	1	1	1	1	31111	1	1	1	1	1	1	1	1	21870	1	1	1	1	1	1	1	1	1	1	37894	1	1	1
430.7708@12.845	1	1	1	1	1	1	1	1	1	1	1	1	1	1	1	1	1	1	1	1	1	1	1	1	1	1	33565	1
430.7767@12.638	1	1	1	1	1	1	1	1	1	1	1	1	1	1	1	1	1	1	1	1	1	1	1	1	1	1	27990	1
432.7494@11.635	1	1	1	1	1	1	1	1	1	1	1	1	1	1	1	1	1	1	1	1	1	1	10593	1	1	1	1	1
433.7504@6.854443	371790	29691	39361	36075	117001	79304	33031	169516	23745	1	51111	23983	127191	58256	36343	160889	126792	144858	160107	174493	163527	232567	43679	156443	386995	656618	334859	31601
433.7505@6.662929	1	29125	34167	1	1	1	21963	26414	1	1	1	1	1	1	28290	21357	1	1	26964	25681	25786	30372	49272	1	52833	100273	1	32615
433.7508@7.023	1	1	1	1	1	1	1	1	1	1	1	1	1	1	1	1	1	1	1	1	1	1	23082	1	1	1	1	1
434.787@13.0165	1	1	1	78251	43716	1	1	1	1	1	1	1	1	1	1	1	1	1	1	1	1	1	1	1	1	1	1	1
434.8105@13.884	1	1	1	1	1	1	1	1	1	1	1	1	1	1	1	1	1	1	1	1	1	1	1	1	103281	1	1	1
435.5189@11.034	1	1	1	1	1	1	1	1	1	1	1	14449	1	1	1	1	1	1	1	1	1	1	1	1	1	1	1	1
435.762@11.0564995	1	1	1	1	1	1	1	1	1	1	1	1	1	1	1	1	1	1	1	74626	178707	1	1	1	1	1	1	1
435.7663@7.1429195	53206	26481	30413	26273	13602	12508	24998	22966	15488	1	1	29629	15517	1	24119	22493	17121	21244	26790	23384	21419	37027	51471	24935	58583	91926	42235	24727
435.7932@11.033884	298882	387000	384986	361043	373601	387682	367840	364680	364312	353659	411236	317200	319652	333157	1	357532	325419	348630	218498	209319	1	334972	332265	350714	357087	377551	372871	360998
435.8024@12.828334	1	1	1	1	1	1	1	1	1	1	1	124684	1	1	1	1	1	1	1	1	1	116342	1	137571	1	1	1	1
437.7689@11.035842	1	79418	87081	88216	95033	95425	96160	97626	107182	99858	102369	48757	85479	99588	1	108113	111953	108003	90110	76769	1	50599	50299	62231	64906	69855	73487	81839
437.7852@12.95	1	1	1	1	1	1	37534	1	1	1	1	1	1	1	1	1	1	1	1	1	1	1	1	1	1	1	1	1
438.7872@12.833799	1	1	46075	1	1	1	27429	1	1	1	1	40241	1	1	1	1	1	1	1	1	1	1	43707	53478	1	1	1	1
440.1428@7.3542	1	1	11771	1	1	1	13984	1	1	1	1	1	1	12794	1	1	1	1	1	1	1	6695	1	1	9476	1	1	1
440.8134@11.025538	170825	200981	190272	1	1	197683	1	1	1	1	189695	192024	1	1	1	1	1	1	1	1	1	183080	187506	201947	202081	207968	213907	188982
441.7882@12.894333	1	1	1	1	1	1	1	1	1	1	1	42904	1	1	1	1	1	1	1	1	1	54095	43133	1	1	1	1	1
442.7555@6.342917	43152	66526	70470	84472	42045	1	58446	68431	54227	1	1	65000	54130	15742	77281	44518	1	52948	69958	56449	22938	77460	104556	43728	110441	208409	155435	73124
442.7608@6.8532495	153806	96415	122218	115074	74886	57606	106236	106997	78861	29104	44123	93494	76647	40554	113268	88105	73878	86328	94968	100256	92914	99169	166001	89625	189972	318690	139021	99236
442.7652@6.6631002	1	1	23090	1	1	1	1	20469	1	1	1	1	1	1	21601	1	1	1	19161	18102	1	22535	1	19211	1	60847	42440	21985
442.7897@11.021682	19378	26440	27371	29473	31585	31350	29313	32860	33661	30518	32781	1	36140	1	1	37469	40052	34328	1	32283	1	22226	1	21588	21865	29857	26036	25679
442.7969@11.2235	1	28496	1	1	29823	1	1	1	1	1	1	1	1	1	1	1	1	1	1	1	1	1	1	1	1	1	1	1
443.5198@8.501667	1	1	1	21189	1	1	1	1	1	1	1	1	1	1	1	1	1	1	18816	18414	1	1	1	1	1	1	1	1
443.7697@8.51475	1	1	10318	8638	1	1	1	1	1	1	1	1	1	1	1	1	1	1	1	12632	1	1	1	1	1	1	12835	1
444.1065@11.6042	1	1	77908	58272	1	1	1	1	1	1	60272	1	53466	1	1	61934	76232	1	46013	1	1	79787	1	1	63217	72011	1	1
444.3653@13.0135	1	1	1	206843	1	1	1	1	1	1	1	1	1	1	1	1	1	1	1	1	1	81607	1	1	1	1	1	1
444.406@12.591	1	1	1	1	1	1	1	1	1	1	1	1	1	1	1	1	3758173	1	1	1	1	1	1	1	1	1	1	1
444.7422@6.854667	1	1	1	1	1	1	1	1	1	1	1	1	1	1	1	1	7828	1	11068	1	1	8618	1	1	16041	25862	15447	1
444.7809@7.1436253	37536	24481	29244	26849	1	1	1	1	1	1	1	25058	1	1	1	1	1	1	1	1	1	1	34456	1	41484	63971	1	1
444.7954@12.988399	1	1	21150	14975	30008	1	26649	1	1	1	1	49252	1	1	1	1	1	1	1	1	1	1	1	1	1	1	1	1
445.7507@12.445499	1	1	1	1	1	1	19186	1	1	1	1	1	1	1	1	1	1	1	1	1	1	1	51090	1	1	1	1	1
445.8145@8.38375	9559	1	1	1	1	1	1	1	1	1	1	14499	1	1	1	1	1	1	1	5500	1	9428	1	1	1	1	1	1
446.7513@10.979	1	1	1	1	1	1	1	1	1	1	1	1	1	1	1	1	1	1	1	18526	1	1	1	1	1	1	1	1
446.7941@12.61	206022	1	1	1	1	1	1	1	1	1	1	1	1	1	1	1	1	1	1	1	1	1	1	1	1	1	1	1
446.839@12.608	1	1	1	1	1	1	1	1	1	1	1	1	1	1	1	1	1	1	1	1	1	1	1	1	90161	1	1	1
448.5959@12.601	1	1	35493	1	1	1	1	1	1	1	1	1	1	1	1	1	1	1	1	1	1	1	1	1	1	1	1	1
448.7637@11.076	1	1	1	1	1	1	1	1	1	1	1	1	1	1	1	1	1	1	1	1	34270	1	1	1	1	1	1	1
448.7836@12.799	1	1	1	1	1	1	1	1	1	45146	1	1	1	1	1	1	1	1	1	1	1	1	1	1	1	1	1	1
448.7867@12.968	1	1	1	1	1	1	1	1	1	40626	1	1	1	1	1	1	1	1	1	1	1	1	1	1	1	1	1	1
448.7885@11.06563	84523	104883	101412	96387	88366	94541	92785	86013	100328	92592	86920	97172	74033	91904	87438	84100	87611	83763	57512	65465	1	86633	105331	98620	94220	89542	99288	87821
448.8009@12.957	1	1	48783	1	1	1	1	1	1	1	1	101911	1	1	1	1	1	1	1	1	1	32232	1	1	1	1	1	1
449.7911@11.227	1	1	1	1	1	1	1	1	1	1	1	1	1	1	1	1	1	1	1	1	1	1	1	1	1	13137	1	1
449.9268@12.595	1	1	1	1	1	1	1	1	12251	1	1	1	1	1	1	1	1	1	1	1	1	1	1	1	1	1	1	1
450.7971@12.952	1	1	1	1	1	1	58163	1	1	1	1	1	1	1	1	1	1	1	1	1	1	1	1	1	1	1	1	1
450.7989@10.762	46663	57600	57722	53570	52224	55914	54352	1	1	50864	49779	49817	52541	45708	45911	51390	53602	47811	45730	47988	1	48879	52793	57704	51687	57188	1	60103
451.3088@12.8105	1	1	1	1	1	1	57717	70577	1	1	1	1	1	1	1	1	1	1	1	1	1	1	1	1	1	1	1	1
451.7694@6.3331423	1	1	42975	39003	35469	1	1	1	1	1	1	1	41480	1	39106	1	1	1	1	1	1	1	1	1	59020	93013	1	1
451.8046@12.9635	1	1	24609	1	40919	1	1	1	1	1	1	62644	1	1	1	1	1	1	1	1	1	1	1	1	1	1	49302	1
452.7708@6.095	1	1	1	1	1	1	1	1	1	1	1	1	1	1	1	1	1	1	1	69643	1	1	1	1	1	1	1	1
452.7749@2.707	1	1	1	1	1	1	1	1	1	1	1	1	1	1	1	54925	1	1	1	1	1	1	1	1	1	1	1	1
452.8196@8.686714	39664	1	1	1	1	1	1	1	1	1	1	1	1	1	1	1	1	29341	18257	18345	15733	26052	1	1	1	1	1	20216
452.8335@8.188178	1623655	745699	976309	830876	928439	912217	979025	823277	899924	968465	824179	1837995	815828	1053934	843960	508616	828069	858464	664933	654753	656288	1573836	1578274	1382482	671680	850325	968230	1155259
452.9804@5.897333	1	1	1	1	1	1	1	1	1	1	1	1	1	1	1	1	1	1016015	920177	792567	1	1	1	1	1	1	1	1
453.0331@5.903	1	1	1	1	1	1	1	1	1	1	1	1	1	1	1	1	1	1	1	691833	1	1	1	1	1	1	1	1
453.5167@5.896	1	1	1	1	1	1	1392612	1	1	1	1	1	1	1	1	1	1	1	1	1	1	1	1	1	1	1	1	1
453.6943@8.182	1	1	1	1	1	1	1	1	1	1	1	1	1	1	1	1	1	1	1	1	11226	1	1	1	1	1	1	1
453.7266@2.7	1	1	1	1	1	1	1	1	1	11774	1	1	1	1	1	1	1	1	1	1	1	1	1	1	1	1	1	1
453.8273@8.967667	1	1	1	1	1	1	1	1	1	1	1	20431	1	1	1	1	1	13042	1	1	1	1	14011	1	1	1	1	1
453.9453@2.703	1	1	1	1	1	1	1	1	1	1	1	1	1	1	1	1	1	1	1	1	1	1	11627	1	1	1	1	1
454.3944@12.9447775	80721	1	40066	54110	1	1	45853	1	40515	47366	1	71277	1	1	1	1	1	1	1	1	1	1	29106	1	1	55049	1	1
454.5204@8.5718	1	1	1	1	1	1	22560	1	18593	1	1	1	22414	1	24710	1	1	20690	22798	25023	19449	1	1	1	1	33626	29572	1
454.727@5.905	1	1	1	1	1	1	1	1	1	1	1	1	1	1	1	1	1	1	1	1	1	216951	1	1	1	1	1	1
454.9727@5.909	1	1	1	1	88977	1	1	1	1	1	1	1	1	1	1	1	1	1	1	1	1	1	1	1	1	1	1	1
455.5894@7.66	1	1	1	1	1	1	1	1	1	1	1	1	1	1	1	1	1	1	1	1	1	1	1	1	1	16500	1	1
455.6657@5.888	1	1	1	1	1	1	1	1	1	1	1	1	80046	1	1	1	1	1	1	1	1	1	1	1	1	1	1	1
455.6814@5.915	1	1	1	1	1	1	1	1	1	1	1	1	1	1	1	1	1	1	1	1	1	1	1	91311	1	1	1	1
455.6958@5.886	1	1	1	1	1	1	1	74662	1	1	1	1	1	1	1	1	1	1	1	1	1	1	1	1	1	1	1	1
455.7197@5.901	1	1	1	1	1	1	1	1	1	1	1	1	1	1	1	1	85659	1	1	1	1	1	1	1	1	1	1	1
455.7641@7.030081	196595	94502	122678	104872	53290	1	86359	91386	62207	1	27526	100917	63165	1	94391	78277	58598	65806	80467	88480	77551	121113	177825	81113	199598	63967	189993	98399
455.7645@6.849	35638	1	1	1	1	1	1	14471	1	1	1	1	1	1	1	1	1	1	1	1	1	1	26960	1	30858	62794	1	1
455.7901@5.907	1	1	1	1	1	1	1	1	1	1	1	1	1	1	69808	1	1	1	1	1	1	1	1	1	1	1	1	1
455.9332@5.883	1	1	1	1	1	1	1	1	1	1	1	1	1	1	1	117643	1	1	1	1	66436	1	1	1	1	1	1	1
456.164@5.899	1	1	1	1	1	1	1	1	68217	1	1	1	1	1	1	1	1	1	1	1	1	1	1	1	1	1	1	1
456.718@7.541	1	1	1	1	1	1	1	1	1	1	1	5804	1	1	1	1	1	1	1	1	1	1	1	1	1	1	1	1
457.287@7.848	1	1	1	1	1	1	1	1	1	1	1	1	1	1	1	1	1	1	1	1	1	1	1	1	1	82468	1	1
457.5411@11.071	1	1	1	1	1	30728	1	1	1	1	1	1	1	1	1	1	1	1	1	1	1	1	1	1	1	33875	1	1
457.7262@4.611	1	1	1	1	1	1	1	1	1	1	1	1	1	1	1	1	20009	1	1	1	1	1	1	1	1	1	1	1
457.776@11.053	1	1	1	1	1	1	1	1	1	1	1	1	1	1	1	1	1	1	1	1	292460	1	1	1	1	1	1	1
457.8059@11.0650015	477393	550395	596677	541797	540094	561550	513683	499918	501689	501810	558594	527225	423403	451351	395934	477426	476197	490595	364025	226366	1	549834	562258	570981	516202	559331	549075	570726
458.7101@8.047	1	1	1	1	1	1	1	1	1	1	1	1	1	1	1	1	1	1	1	1	1	1	1	1	1	1	1	14825
459.7513@11.056	1	1	1	1	1	1	1	1	1	1	1	1	1	1	1	1	1	1	1	1	82424	1	1	1	1	1	1	1
459.7822@11.0664015	52322	87916	90788	102569	106092	97826	98261	1	110745	101117	103036	62170	90250	103866	100966	119429	123360	121303	1	58945	1	66863	74359	75473	69558	88173	86549	87637
460.846@6.25025	12742	1	1	1	1	1	1	1	1	1	1	1	1	1	1	1	1	10342	1	1	1	11093	1	7710	1	1	1	1
461.832@7.967333	1	1	1	1	1	1	11457	1	1	1	1	36489	1	1	1	1	11280	16836	14172	17246	1	35404	26342	15377	1	1	1	1
461.8417@6.504893	271222	114099	143946	107528	123776	102226	134437	98219	103560	89761	75687	251516	95954	141422	137548	69514	133810	257606	140658	151713	170907	207629	189653	173178	112822	170915	135394	163339
462.1141@10.9804	73332	1	1	1	1	1	1	1	1	1	1	1	1	1	1	1	1	1	1	19766	1	38826	1	31812	1	1	29191	1
462.8253@11.058181	191968	213811	193943	1	1	1	1	1	1	1	1	208413	1	1	1	1	1	1	1	1	1	210772	205813	225204	196796	212827	196411	206866
463.1045@11.022	1	1	1	1	1	1	1	1	1	1	17301	1	1	1	1	1	1	1	1	1	1	1	1	1	1	1	1	1
464.7693@6.5304613	112830	65340	145368	124408	85596	41789	92446	107657	42338	1	1	120285	55881	31632	133985	77242	79094	111761	118869	108217	105773	143993	204906	89268	209732	360829	279886	127052
464.7782@7.0310736	136792	92973	109153	101340	61283	44606	90101	93256	60464	25303	35281	74232	63962	1	91769	77019	68059	72877	82116	94257	80655	100682	129196	62517	162286	263681	139184	83017
464.7783@6.844875	32248	19835	1	17145	1	1	1	17234	1	1	1	1	1	1	1	1	1	1	1	1	15158	1	25475	1	30146	45943	1	1
464.7909@11.046	1	1	1	1	1	1	1	1	1	1	1	1	1	1	1	1	1	38622	1	1	1	1	1	1	1	1	1	1
464.7976@11.061501	18466	25069	30085	31837	34415	31544	32636	35350	42242	31371	32840	23529	35164	40466	31628	38554	37844	1	1	39025	1	1	24039	1	21723	25053	40787	1
464.8142@11.255333	1	1	1	1	1	1	1	1	1	1	1	1	1	1	1	1	34205	31285	1	1	1	1	1	1	1	1	1	38538
465.5191@11.711858	20526	16651	1	1	1	1	1	1	1	1	1	22415	1	1	1	1	1	1	1	1	1	1	1	22316	21173	18409	1	21394
465.528@8.629571	1	1	1	26953	1	1	1	23190	1	1	1	1	20858	1	29414	1	18302	1	24178	1	20835	1	1	1	1	1	1	1
465.6028@7.953	1	1	1	1	1	1	1	1	1	1	1	1	1	1	26714	1	1	1	1	1	1	1	1	1	1	1	1	1
465.7783@8.638166	1	1	14271	15847	1	1	1	1	1	1	1	1	1	1	17259	1	1	1	1	1	1	1	13619	1	18111	1	21275	1
466.7565@7.036333	1	1	1	1	1	1	1	1	1	1	1	1	1	1	1	1	1	1	1	1	1	1	1	1	13508	24435	10931	1
466.7952@7.302	1	1	1	1	1	1	1	1	1	1	1	1	1	1	1	1	1	1	1	1	1	1	1	1	1	31769	1	1
468.6179@7.86	1	1	1	1	1	1	1	1	1	1	1	1	1	167018	1	1	1	1	1	1	1	1	1	1	1	1	1	1
468.7993@7.8735	48956	1	1	1	1	1	1	1	1	1	1	1	1	14583	1	1	1	1	1	1	1	1	1	1	1	1	1	1
469.3625@5.8993597	1	34524	36838	37117	31932	33756	35561	31796	32392	28472	28205	25758	1	35824	31693	34330	1	32342	28810	20201	28796	30754	34801	32745	33373	35071	37246	36692
469.6018@7.8840003	1	175243	201521	221352	1	120368	1	181410	1	63291	1	176780	1	1	1	179879	1	1	1	1	1	186896	1	149757	1	1	1	1
470.7709@11.088	1	1	1	1	1	1	1	1	1	1	1	1	1	1	1	1	1	1	1	48495	701355	1	1	1	1	1	1	1
470.8043@11.0945015	78392	72711	74769	83979	79330	71711	72505	75482	72980	84161	69230	75013	58415	69194	70667	78534	82555	78219	54818	1	1	85127	80764	73219	74187	72632	82181	81820
471.7556@3.728	1	1	1	1	1	1	1	1	1	1	1	1	1	1	1	1	1	1	1	1	1	1	1	69959	1	1	1	1
471.8205@5.9003334	1	1	1	9486	1	1	1	1	10148	1	9520	1	1	1	1	1	11902	1	13437	1	13039	1	1	1	1	1	1	1
472.3788@12.979	1	1	1	1	1	1	1	1	1	1	1	92754	1	1	1	1	1	1	1	1	1	1	1	1	1	1	1	1
472.8121@10.80021	1	44370	44257	41698	1	41341	40743	40434	40572	40484	1	1	42952	38124	35934	1	36158	36596	31653	1	1	45831	44702	1	44541	53733	45244	1
473.783@6.534458	141699	77504	112311	93535	80923	1	95224	95866	59785	1	38012	78729	92095	1	113212	67330	56568	87796	99692	94116	1	107564	156765	71334	136153	280561	198494	97868
474.5532@6.124	1	1	1	1	1	1	1	1	1	1	1	1	1	1	1	1	1	1	1	1	1	13348	1	1	1	1	1	1
474.8317@8.18775	1	1	10123	1	1	1	1	9577	1	1	1	13898	1	1	10180	1	1	1	1	1	1	12729	12305	10876	1	1	9665	1
474.8671@5.953	1	1	1	1	1	1	1	1	1	1	1	1	27580	1	1	1	1	1	1	1	1	1	1	1	1	1	1	1
475.2902@10.402	1	1	1	1	1	1	1	1	1	1	1	1	1	1	1	1	1	1	1	1	1	1	1	149580	1	1	1	1
475.5632@5.9016666	1	1	62342	1	1	1	1	1	1	43983	1	1	1	1	1	1	1	1	1	1	1	62241	1	1	1	1	1	1
475.7618@6.5334997	1	1	1	1	1	1	1	1	1	1	1	1	1	1	1	1	1	1	1	1	1	1	1	1	1	23168	19845	1
476.0465@5.918	1	1	1	1	1	1	1	1	1	1	1	1	1	1	1	1	1	1	1	1	1	22548	1	1	1	1	1	1
476.5394@8.701221	1	1	23129	27637	1	1	1	1	1	1	1	1	18387	1	20680	1	1	1	21144	1	1	1	25414	1	29974	39259	32513	1
476.7839@8.7095995	1	1	13075	1	1	1	12223	1	1	1	1	1	1	1	1	1	1	1	1	1	1	1	14606	1	18478	27725	1	1
477.6173@7.953	1	109367	1	1	1	1	1	1	1	1	1	1	1	1	1	1	1	1	1	103280	1	1	1	1	1	1	1	1
477.7771@7.19525	16141	50699	70688	60792	26499	1	44745	1	27493	1	1	49234	1	1	57615	35220	34318	38858	44661	46572	41710	70285	104548	1	120451	31891	109030	1
478.6052@7.9806666	1	1	1	1	1	1	1	1	1	1	1	1	1	1	1	1	1	1	1	1	1	1	59904	1	1	99666	67764	1
479.5602@11.1026	26053	34286	1	1	1	1	1	1	1	1	1	34284	1	1	1	1	1	1	1	1	1	1	35195	1	1	1	28494	1
479.7854@11.087	1	1	1	1	1	1	1	1	1	1	1	1	1	1	1	1	1	1	1	248507	267020	1	1	1	1	1	1	1
479.8207@11.096462	525662	523033	516629	543706	515783	527191	508347	467837	493103	499101	487532	541085	365031	414733	398550	474683	486551	465102	358852	1	1	536231	553262	574840	552819	552419	549142	538408
480.3117@6.534	1	1	1	1	1	1	1	1	1	1	1	20418	1	1	1	1	1	1	1	1	1	1	1	1	1	1	1	1
481.7608@11.087999	1	1	1	1	1	1	1	1	1	1	1	1	1	1	1	1	1	1	1	63238	63250	1	1	1	1	1	1	1
481.7972@11.09804	56929	97094	81271	92833	98951	97584	98723	102247	95811	95929	98915	65831	72451	100092	93707	111337	117646	109082	86521	1	1	71206	1	82995	70050	84372	81823	85719
483.3287@6.916	1	1	1	1	1	1	1	1	1	1	1	1	1	1	1	1	1	1	1	1	1	1	1	33237	1	1	1	1
484.1363@5.967	1	1	1	1	1	1	1	1	1	1	1	1	1	1	1	1	1	1	20598	1	1	1	1	1	1	1	1	1
484.2902@8.188499	1	15232	20410	1	1	1	1	1	1	24885	22649	1	24330	1	1	1	28672	1	1	1	1	1	1	1	1	1	1	1
484.6123@7.9710007	1	1	1	1	105858	1	1	1	112461	1	1	1	1	1	150276	1	1	1	1	1	1	1	175862	1	185225	278902	200670	1
484.7944@8.187799	1	1	1	1	8925	1	1	1	1	1	1	7747	1	10366	9295	1	1	9681	1	1	1	1	1	1	1	1	1	1
484.8405@11.089098	193823	194061	1	1	1	1	1	1	1	1	1	206381	1	1	1	1	1	1	1	1	1	198539	202010	202032	179437	202558	196648	193905
486.287@7.459	1	1	1	1	1	1	1	1	1	1	1	1	1	1	1	1	1	1	1	1	1	1	1	1	59462	1	1	1
486.7807@6.707108	163334	163493	117636	193208	126673	49494	85301	170292	75589	27365	56010	89568	141423	50934	104553	77557	121322	138508	181519	172224	162153	206731	301562	112605	298932	551757	222536	203307
486.7828@11.073	1	1	1	1	1	1	1	1	1	1	1	1	1	1	1	1	1	1	1	37563	22915	1	1	1	1	1	1	1
486.789@7.194424	103720	67570	80323	65360	45688	33837	59978	65245	47697	1	1	55488	49037	23504	63614	54354	47177	51815	58098	60838	56345	75930	99300	45792	115232	184953	107642	63316
486.7919@7.0155005	1	1	22849	1	1	1	1	17398	1	1	1	1	1	1	1	1	1	1	1	14001	1	17871	20629	1	1	46038	1	1
486.8027@11.081	1	1	1	1	1	1	1	1	1	1	1	1	1	1	1	1	1	46417	1	1	1	1	1	1	1	1	1	1
486.8078@11.082313	1	24217	25986	33832	1	32796	31799	29433	35942	33532	39150	1	31175	32817	41964	1	43605	1	1	1	1	1	23936	24489	1	1	28110	1
487.5424@8.765834	1	1	21422	1	14270	1	1	1	1	1	1	1	1	1	21487	1	1	1	1	1	1	1	1	1	26537	40709	28238	1
487.6064@7.949	1	1	1	1	1	1	1	1	1	1	1	1	1	1	1	1	1	1	1	1	17733	1	1	1	1	1	1	1
487.7923@8.7715	1	1	1	1	1	1	1	1	1	1	1	1	1	1	1	1	1	1	1	1	1	1	1	1	1	26238	18350	1
488.7661@7.197	1	1	1	1	1	1	1	1	1	1	1	1	1	1	1	1	1	1	1	1	1	1	1	1	1	14819	1	1
489.4135@13.151401	34718	1	1	10145	1	39112	1	1	1	1	1	1	1	1	1	1	1	1	1	1	1	1	1	1	13910	8126	1	1
489.4225@13.156	1	1	1	1	1	1	1	1	1	1	1	1	1	1	1	73668	1	1	1	1	1	1	1	1	1	1	1	1
490.7714@11.055601	1	1	1	1	1	18603	1	1	1	20258	1	1	18679	21326	1	1	1	27554	1	1	1	1	1	1	1	1	1	1
492.3898@12.944	1	1	1	1	1	1	1	1	1	1	1	1	1	1	1	1	1	1	1	1	1	1	1	25181	1	1	1	25046
492.7848@11.1105	1	1	1	1	1	1	1	1	1	1	1	1	1	1	1	1	1	1	1	415508	317220	1	1	1	1	1	1	1
492.8181@11.120954	53492	49271	51454	53164	63762	1	64607	56927	60382	61473	59146	1	48513	53041	56778	66732	59120	52617	1	1	1	1	60522	60829	51664	48822	50273	53680
493.2776@11.097	1	1	1	1	1	1	1	1	1	1	1	1	1	1	1	1	1	1	1	322123	1	1	1	1	1	1	1	1
493.5649@11.947277	1	69320	72759	76294	70716	71763	74050	53107	69502	74733	73430	95038	1	57646	51582	1	1	1	1	1	1	68876	1	88983	83976	82496	62566	1
494.4043@12.799	1	1	44845	1	1	1	1	1	1	1	1	1	1	1	1	1	1	1	1	1	1	1	1	1	1	1	1	1
494.4291@12.977112	1	82974	1	1	46848	72527	1	1	49911	1	1	71938	1	40059	1	1	1	1	1	1	1	66495	1	1	75411	48823	1	1
494.8254@10.8415	1	1	34621	1	1	1	1	32268	29019	1	1	1	1	1	1	1	1	1	1	1	1	35834	1	1	32664	30961	1	1
494.8489@9.091958	30532	9975	18227	14386	15876	1	16452	13455	1	11150	1	35269	9102	14199	15237	1	18840	23747	17092	16481	18321	24128	24539	24042	10269	15477	16917	18330
495.7878@10.9192505	1	1	1	1	1	1	1	60196	1	1	1	1	1	1	1	1	1	1	1	1	60533	1	1	1	82105	1	1	90329
495.794@6.5680003	32631	1	1	1	1	1	1	1	1	1	1	17658	22326	1	1	1	1	1	1	1	1	1	1	1	1	1	1	1
495.7949@6.7097864	363747	226963	241922	248774	144995	92458	186459	217577	171313	70176	89275	198639	196636	73014	250077	164943	121388	164534	230565	200613	196216	219059	358604	160370	362443	611757	449303	228510
496.4493@13.1315	1	1	1	1	1	1	1	1	1	1	39242	1	1	1	1	1	11576	1	1	1	1	1	1	1	1	1	1	1
496.5726@10.9314995	1	1	1	1	1	1	1	1	1	1	1	1	1	1	1	1	1	1	1	1	1	1	72831	1	1	1	75880	1
496.7748@8.217	1	1	1	1	1	1	1	1	1	1	1	1	1	1	1	1	1	1	1	1	1	1	1	1	1	1	1	13803
496.7812@10.926001	1	1	1	1	1	1	1	1	28382	29691	1	1	1	1	1	1	1	1	1	1	1	1	1	1	1	1	1	1
496.832@10.917	1	1	1	1	1	1	1	1	1	1	1	1	33005	1	1	1	1	1	1	1	1	1	1	1	1	1	1	1
496.8582@10.934	1	1	1	1	21032	1	1	1	1	1	1	1	1	1	1	1	1	1	1	1	1	1	1	1	1	1	1	1
497.112@10.971	1	1	1	1	1	7861	1	1	1	1	1	1	1	1	1	1	1	1	1	1	1	1	1	1	1	1	1	1
497.4859@8.053	1	1	1	1	1	1	1	1	1	1	1	1	1	1	1	1	1	1	1	1	1	1	1	1	1	138382	1	1
497.5196@10.932	1	1	1	1	1	1	1	1	1	1	1	1	1	1	1	1	1	1	9458	1	1	1	1	1	1	1	1	1
497.674@10.932	1	14243	1	1	1	1	1	1	1	1	1	1	1	1	1	1	1	1	1	1	1	1	1	1	1	1	1	1
497.7088@3.734	1	1	1	1	1	1	1	1	1	1	1	1	1	1	1	1	1	1	1	1	1	1	1	13602	1	1	1	1
497.7707@6.7087646	40597	1	27352	25147	1	1	20667	24842	1	1	1	23190	1	1	28216	1	1	21420	30632	29419	23276	21721	36033	1	38119	72230	52698	22495
498.5492@8.82475	1	1	1	1	1	1	1	1	1	1	1	1	1	1	16913	1	1	1	1	1	12404	1	1	1	25590	40200	1	1
498.7988@8.833	1	1	1	1	1	1	1	1	1	1	1	1	1	1	1	1	1	1	1	1	1	1	1	1	1	28642	1	1
499.2865@10.397333	1	1	1	1	1	1	1	1	1	1	1	1	1	1	1	1	1	1	1	1	1	1	45645	40954	1	1	1	10817
499.2915@10.336	1	1	1	1	1	1	1	1	1	1	1	1	1	1	1	1	1	1	1	1	1	1	1	1	1	1	1	45442
499.7672@8.0205	1	1	1	17362	1	1	1	1	1	1	1	1	1	1	1	1	1	1	1	1	1	1	1	1	1	18463	1	1
5-b-Cholestane-3a _7a _12a-triol	146973	1	1	1	1	1	1	1	1	1	1	1	1	1	1	1	1	1	1	1	1	1	1	1	1	1	1	1
5-Hydroxyindoleacetic acid	1	1	1	1	1	1	1	1	1	1	1	1	1	1	1	1	1	1	1	1	1	1	1	1	32196	1	1	1
5-Methoxyindoleacetate	1	1	1	1	1	1	1	1	1	102041	1	1	1	1	1	1	1	1	1	1	1	1	1	1	1	1	1	1
5-Methylcytidine	1	1	1	21872	1	1	1	1	1	1	1	1	1	1	1	1	1	1	1	1	1	1	1	1	1	1	1	1
5?-androstane-3_17-dione	1	59638	1	68681	65255	65501	63119	55283	68384	63880	61714	58136	54831	72449	66309	67907	70035	65499	1	33375	1	1	47999	58825	60534	1	1	1
5?-Cholestanone	1	1	2502417	1776464	2052501	1	1	1	1	1	1	1	1	1	1	1	329246	1	1	1	1	1	2780131	1	1	1	1	1
5?-dihydroprogesterone	191039	150086	1	184631	149182	178346	166480	132281	179951	135461	1	238266	1	1	1	109164	138034	1	1	1	1	224129	206237	212900	1	201537	201862	171965
500.7812@6.864	1	1	1	1	1	1	1	1	1	1	1	1	1	1	1	8266	1	1	1	1	1	1	1	1	1	1	1	1
501.7985@11.113	1	1	1	1	1	1	1	1	1	1	1	1	1	1	1	1	1	1	1	231565	1	1	1	1	1	1	1	1
501.8338@11.125001	413621	457985	436336	442078	412885	409760	410190	404712	424005	418374	394910	507307	304407	317088	360376	367408	395165	381506	1	1	1	474402	477317	493740	428734	457138	454938	439062
501.9556@8.032499	1	1	1	1	1	1	1	1	1	1	1	1	1	1	1	1	1	1	1	1	1	1	27792	1	1	41259	1	1
502.6171@8.031	1	1	1	1	1	1	1	1	1	1	1	1	1	1	1	1	1	1	1	1	1	1	1	1	1	35542	1	1
502.732@10.684	1	1	1	1	12636	1	1	1	1	1	1	1	1	1	1	1	1	1	1	1	1	1	1	1	1	1	1	1
503.7733@11.11	1	1	1	1	1	1	1	1	1	1	1	1	1	1	1	1	1	1	1	55340	1	1	1	1	1	1	1	1
503.8095@11.125136	42265	65199	62940	76452	1	79531	77852	82521	82775	66502	82656	49038	49814	65981	69642	83900	87580	86304	1	1	1	1	1	51263	56350	56851	63811	55130
504.6711@12.933	1	1	1	1	1	1	1	1	1	1	1	1	1	1	1	1	1	1	1	1	1	1	1	1	6694	1	1	1
504.9547@8.002	1	1	1	1	1	1	1	1	1	1	1	1	1	1	1	1	1	1	1	1	1	1	1	1	1	28291	1	1
505.6776@12.908	1	1	1	1	1	1	1	1	1	1	1	1	1	1	1	1	1	1	1	1	1	1	1	1	1	1	69231	1
505.7817@6.5044613	15391	1	9234	1	9183	1	9891	1	1	1	1	1	1	10121	1	1	1	28903	9566	11691	13596	1	1	11033	1	16266	8814	9881
507.5693@12.087334	1	1	1	1	19617	17200	1	1	1	1	1	21631	1	1	1	1	1	1	1	1	1	19952	24551	17193	1	1	1	1
507.5893@12.03	1	1	1	1	1	1	1	1	1	1	1	1	1	1	1	1	13306	1	1	1	1	1	1	1	1	1	1	1
508.7795@11.095	1	1	1	1	1	1	1	1	1	1	1	1	1	1	1	1	1	1	1	27378	1	1	1	1	1	1	1	1
508.793@6.8681426	218489	207698	225696	172179	159456	88878	126922	210827	117642	40660	56231	125640	202933	52216	245245	175554	149884	189355	231793	215260	213452	252655	208641	164480	390808	678842	284963	132989
508.7988@7.169	17004	1	1	1	1	1	1	1	1	1	1	1	1	1	1	1	1	1	1	1	1	1	1	1	1	1	1	1
508.8058@7.3299165	43616	1	34918	1	1	1	1	31154	1	1	1	1	23347	1	23783	1	1	1	23443	20639	20013	1	1	13450	1	71425	44619	22907
508.8152@11.106166	1	1	1	1	1	1	1	33011	33646	1	1	1	1	26621	1	41441	37713	31087	1	1	1	1	1	1	1	1	1	1
508.8395@11.306143	25798	35301	1	1	1	1	1	1	26631	27498	1	1	1	1	1	1	1	1	1	1	1	27159	1	1	1	36604	29467	1
509.5571@8.886	1	1	1	1	1	1	1	1	1	1	1	1	1	1	1	1	1	1	1	1	1	1	1	1	1	1	21808	1
510.6312@7.986	1	41242	1	1	1	1	1	1	1	1	1	1	1	1	1	1	1	1	1	1	1	1	1	1	1	1	1	1
511.5809@11.948	1	1	1	1	1	1	1	1	1	1	1	1	1	1	1	1	1	1	1	1	1	1	1	1	1	1	1	79476
511.7699@10.677	1	1	1	1	1	1	10721	1	1	1	1	1	1	1	1	1	1	1	1	1	1	1	1	1	1	1	1	1
512.6428@8.13075	1	1	1	666853	1	1	550197	1	1	1	1	1	1	1	1	1	1	465828	1	1	1	627853	1	1	1	1	1	1
512.793@8.465	1	1	1	1	15277	1	1	1	1	1	1	1	1	1	1	1	1	1	1	1	1	1	1	1	1	1	1	1
513.6266@8.144826	326819	209430	225491	1	173079	122656	203055	229065	163999	79758	94581	196564	200146	93444	246805	1	189290	1	231189	1	218217	215829	301900	151254	324661	1	349468	197548
513.7543@8.184	1	1	1	1	1	1	1	1	1	1	1	1	1	11567	1	1	1	1	1	1	1	1	1	1	1	1	1	1
514.7942@11.122	1	1	1	1	1	1	1	1	1	1	1	1	1	1	1	1	1	1	1	1	127266	1	1	1	1	1	1	1
516.8406@10.884167	1	1	18683	1	1	1	20281	1	1	1	1	1	1	1	1	1	1	1	1	1	1	22574	18403	23134	24814	1	1	1
517.8097@6.869845	661601	1	480435	486549	333194	180090	1	417094	348233	132299	172121	407832	370588	161648	456714	290124	306972	345307	421011	400411	374355	438312	592598	289723	702800	1222177	808397	430225
518.1355@12.769333	1	1	1	11577	13029	1	1	1	1	1	12383	1	9416	1	1	13460	1	1	1	1	9989	1	19859	15174	1	1	15064	1
519.4089@12.7935	1	1	1	1	1	1	1	1	1	1	1	1	1	1	1	1	1	1	1	1	1	1	1	95294	1	1	56610	1
519.4932@12.596001	1	1	1	1	1	1	1	1	1	1	1	1	1	1	1	1	134983	1	1	116241	1	1	1	1	1	1	1	1
519.7744@8.193	1	1	1	1	1	1	1	1	1	1	1	1	1	1	1	1	1	1	1	1	1	1	1	11032	1	1	1	1
519.7853@6.8638825	69396	35776	1	35761	28875	1	40612	46911	38818	1	1	1	49324	1	1	1	28733	41363	53903	1	50139	1	60700	1	71963	118728	79680	48109
521.2651@10.058	1	1	1	1	1	1	1	1	1	1	1	1	1	1	1	1	1	1	1	1	1	1	1	1	1	1	1	8703
521.5856@12.166408	259750	209177	220151	216690	212402	214152	223075	229007	210290	188797	199451	255299	212676	190190	199003	215156	191166	186431	199922	169436	1	230130	258291	235533	221791	217985	229184	217431
521.6402@8.206715	146699	88987	1	101467	70466	48312	81495	95183	67706	25859	35770	87069	1	1	98986	79464	72783	73289	1	1	80996	97219	1	67705	1	216844	147105	93490
521.8191@11.129001	1	1	1	1	83578	1	1	1	1	1	1	1	1	1	1	1	1	1	1	1	1	62000	71835	1	1	1	1	1
521.853@11.145	1	1	15074	1	1	1	1	1	1	1	1	1	1	1	1	1	1	1	1	1	1	1	1	1	1	1	343578	1
521.9687@11.129	1	1	1	1	1	1	1	1	1	1	1	1	1	1	1	1	1	9957	1	1	1	1	1	1	1	1	1	1
522.3023@8.2015	1	24279	1	1	1	1	1	1	1	1	1	1	37676	1	1	1	1	1	1	1	1	1	1	1	1	1	1	1
522.626@8.206	1	1	1	1	1	1	1	1	1	1	1	1	1	1	1	1	1	1	1	1	1	1	28350	1	1	1	1	1
522.7961@7.0249996	1	1	1	1	1	1	1	1	1	1	1	1	1	1	1	1	1	1	1	1	1	1	1	1	1	52792	38905	1
523.6101@11.638	1	1	1	1	1	1	1	1	1	1	1	1	1	1	1	1	1	1	1	1	1	1	1	1	1	50683	1	1
523.8089@8.510624	44103	41899	43801	48491	31650	1	37280	42267	1	1	1	1	1	1	1	30287	33428	1	36773	1	1	40814	54634	1	62305	78485	60047	39302
523.81@11.121	1	1	1	1	1	1	1	1	1	1	1	1	1	1	1	1	1	1	1	1	105739	1	1	1	1	1	1	1
523.8466@11.150875	356445	344302	320306	321981	319116	300997	309415	293438	309911	298841	308872	356573	137776	220937	238244	294392	283028	289227	1	1	1	374399	362464	394354	365833	337615	1	330584
524.5627@8.509	18715	1	1	1	1	1	1	1	1	1	1	1	1	1	1	1	1	1	1	1	1	1	17693	1	1	1	1	1
524.8743@7.9177823	50265	26125	41669	21250	34262	26043	30639	1	27438	28208	24383	65886	1	40519	34265	1	28580	50186	28978	33006	45257	47284	32425	51522	1	1	27482	38661
525.7864@11.127001	1	1	1	1	1	1	1	1	1	1	1	1	1	1	1	1	1	1	1	38398	25761	1	1	1	1	1	1	1
526.5846@2.03	1	1	1	1	1	1	1	1	1	1	1	1	1	1	1	1	1	1	55526	1	1	1	1	1	1	1	1	1
526.6485@8.211465	2844850	1569554	1804374	1894239	1328872	926181	1585850	1681212	1270497	570101	679600	1580275	1486761	277687	1806806	1314186	1335585	991772	1638897	1589279	1487008	1879577	2533628	1290066	2652992	3991746	2839792	1677325
526.6488@8.128	1	1	1	1	1	1	1	1	1	1	1	1	1	1	1	1	1	341701	1	1	1	1	1	1	1	1	1	1
527.7363@9.514185	57544	27917	32796	26318	23051	17796	25486	22220	18255	16350	15315	51731	15925	23517	20675	26426	26701	34794	23528	1	22483	57058	63688	54429	21922	39738	40205	43532
528.6357@8.2177	1	101981	109418	144613	1	1	1	107677	1	1	1	111244	1	1	1	120969	1	1	1	1	1	1	1	93930	150614	1	200567	128059
528.8298@11.134	1	1	1	1	1	1	1	1	1	1	1	1	1	1	1	1	1	1	1	66071	1	1	1	1	1	1	1	1
528.9645@8.181666	1	1	1	1	1	1	1	80182	51398	1	1	1	1	1	1	1	1	1	1	1	19950	1	1	1	1	1	1	1
530.3167@7.733	1	1	1	1	1	1	1	1	1	1	1	1	1	1	1	1	1	1	1	1	1	1	1	1	35878	1	1	1
530.4004@12.789599	113991	1	177473	121551	136485	115472	176074	1	1	122243	95637	191973	116410	1	1	1	1	1	1	1	1	193010	1	161611	1	148785	167927	180555
530.6355@8.261333	1	1	1	1	17562	1	1	1	1	1	1	1	1	1	1	1	1	1	28926	23007	1	1	1	1	1	1	1	1
530.7899@11.113	1	1	1	1	1	1	1	1	1	1	1	1	1	1	1	1	1	1	1	1	20103	1	1	1	1	1	1	1
530.8097@7.0232854	495744	254474	304996	220331	185311	106591	228945	248248	200612	68199	73952	271726	244194	96098	287307	204044	180735	203229	256535	239199	234258	293030	438646	195311	456978	766472	564362	288863
530.8102@6.894	1	1	1	1	1	1	1	18582	1	1	1	1	1	1	1	1	1	1	1	1	1	1	1	1	1	1	1	1
530.8171@7.491895	45275	1	32956	31705	17299	1	27683	24281	20495	1	1	22236	1	1	25210	17783	1	1	18575	19037	1	26095	37849	22314	59362	66994	47209	24241
531.287@8.182	1	1	1	1	1	1	1	1	1	1	1	1	1	1	1	1	1	28783	1	1	1	1	1	1	1	1	1	1
531.6164@8.171	1	1	1	1	1	1	1	1	1	1	1	1	1	1	26217	1	1	1	1	1	1	1	1	1	1	1	1	1
531.6358@8.179	36583	1	1	1	1	1	1	1	1	1	1	1	1	1	1	1	1	1	1	1	1	1	1	1	1	1	1	1
533.4279@12.669	1	1	71744	1	1	1	1	1	1	1	1	1	1	1	1	1	1	1	1	1	1	1	1	1	1	1	1	1
534.529@14.187	1	40636	1	1	1	1	1	1	1	1	1	1	1	1	1	1	1	1	1	1	1	1	1	1	1	1	1	1
534.8204@8.566761	76051	70546	68419	73500	1	1	51412	66121	41373	1	1	49055	49162	1	65490	49890	1	47147	50990	52529	1	57227	77196	47751	97447	129220	84889	62745
535.1793@12.974	1	1	1	1	1	1	1	1	1	1	1	1	1	1	1	1	46473	1	1	1	1	1	1	1	1	1	1	1
535.5744@8.583667	1	1	1	26562	1	1	1	1	1	1	1	1	1	1	1	1	1	1	1	1	1	21454	1	1	1	39044	1	1
535.6@12.2886	1	1	25661	1	1	1	28758	1	1	1	1	1	1	1	1	1	19690	1	1	1	1	1	27230	30244	1	1	1	1
535.6486@8.2872305	242045	1	169777	187381	113709	86309	140273	152679	82524	45849	1	148995	140855	56956	145203	131479	122524	122728	142363	151474	138833	171086	225537	116924	248059	386009	274890	140854
535.7778@3.8519998	1	96270	1	85542	20154	61214	1	1	23270	39624	126112	1	1	24664	1	1	224573	40871	24034	15058	1	50934	1	935904	1	65406	11520	1
539.8228@7.026536	1297323	743120	865292	821853	575849	325991	664241	788335	554444	210754	290867	727560	684240	291096	794285	577410	524521	615960	740519	715487	670041	781339	1176573	519151	1226937	2134928	1580527	827198
539.826@6.878	1	1	1	1	1	1	1	1	1	1	1	1	1	1	1	1	1	1	1	1	56263	1	1	1	1	1	1	1
540.5872@7.034	1	1	1	1	1	1	1	1	1	1	1	1	1	1	1	1	1	1	1	1	1	1	1	1	26631	1	1	1
540.6695@7.019	1	1	1	1	1	1	1	1	1	1	1	12198	1	1	1	1	1	1	1	1	1	1	1	1	1	1	1	1
540.724@9.521	1	1	1	1	1	1	1	1	1	1	1	1	1	1	1	1	1	1	1	1	1	1	1	1	1	1	1	13544
541.3176@10.644	1	1	1	1	1	112416	1	1	1	1	1	1	1	1	1	101823	1	1	1	1	1	1	1	1	1	255740	1	1
541.4478@12.9228	1	1	1	1	83656	77074	22099	1	1	1	1	1	1	1	1	1	1	1	1	1	1	1	1	32425	1	69669	1	1
541.6575@10.263	1	1	1	1	1	1	1	1	1	1	1	1	1	1	1	1	11733	1	1	1	1	1	1	1	1	1	1	1
541.6578@8.291108	1733285	1072766	1181297	1234079	807109	556953	958724	1094305	733137	314694	401042	1017986	917899	392655	1099591	816601	815797	827940	998842	960550	894812	1151625	1643646	845186	1771063	2607640	1799401	1105212
541.8081@8.615	1	1	1	1	1	1	1	1	1	1	1	1	1	1	1	1	1	1	1	1	1	1	1	1	1	42092	1	1
542.8375@10.285	1	1	1	1	1	1	1	1	1	1	1	1	1	1	1	1	1	1	1	1	1	1	1	1	23692	1	1	1
542.903@10.27	1	1	1	1	1	1	1	1	1	1	1	1	1	1	1	1	1	1	9782	1	1	1	1	1	1	1	1	1
543.4443@12.9415	1	1	1	1	1	1	1	1	1	95455	1	1	1	1	1	1	1	1	1	1	27100	1	1	1	1	1	1	1
543.6452@8.307	124956	1	1	1	1	1	1	1	1	1	1	1	1	1	1	1	1	1	1	1	1	1	1	1	1	1	1	1
544.6484@8.347251	1	36336	49412	1	27750	1	40123	1	1	1	1	27867	1	1	1	1	1	29872	1	38457	1	38820	51971	1	58510	128870	1	37686
544.7327@8.192	1	1	1	1	1	1	1	1	1	1	10202	1	1	1	1	1	1	1	1	1	1	1	1	1	1	1	1	1
544.8084@7.16	25866	1	1	1	1	1	1	1	1	1	1	1	1	1	27207	1	1	1	23574	1	1	1	1	1	36878	67611	1	1
545.6276@8.247	1	1	1	1	1	1	1	1	1	1	1	1	1	1	1	1	1	1	32857	1	1	1	1	1	1	1	1	1
545.8607@11.178124	255118	199943	210678	209001	197736	191141	186729	201586	192561	194295	192343	244959	1	140502	152733	187096	175954	194874	1	1	1	233878	228093	248139	209844	227887	198195	216061
545.9617@8.2335	1	1	1	1	1	1	1	16975	1	1	1	1	1	1	1	14181	1	1	1	1	1	1	1	1	1	1	1	1
546.573@8.618333	55289	37012	36403	39767	1	1	1	34162	1	1	1	1	1	1	42158	1	1	1	1	33842	1	36558	46952	1	60249	83103	53480	1
546.8214@8.628	1	1	1	1	1	1	1	1	1	1	1	1	1	1	1	1	15163	1	1	1	1	1	1	1	1	1	1	1
547.7563@3.853	1	1	1	1	1	1	1	1	1	1	1	1	1	1	1	1	1	1	1	1	1	1	1	29349	1	1	1	1
549.7861@7.029	1	1	1	1	1	1	1	1	1	1	1	1	1	1	1	1	1	1	1	1	1	1	1	1	1	7919	1	1
550.6593@8.360318	132827	79310	92858	95938	63974	1	77652	83932	58882	1	1	1	77317	1	91216	69258	67069	64972	80764	80878	75228	82421	123771	1	138825	219728	145367	81484
550.8822@11.171499	105172	96469	1	1	1	1	1	1	1	1	1	111823	1	1	1	1	1	1	1	1	1	106654	109352	101253	98163	108238	99397	106371
551.5381@14.204	48247	1	1	1	1	1	1	1	1	1	1	1	1	1	1	1	1	1	1	1	1	37061	1	1	1	1	1	1
552.7268@8.193334	15413	1	1	7777	7566	8840	8407	8461	1	9186	1	20702	1	8694	11877	6406	11911	10870	1	8187	1	18573	23740	15575	1	1	1	9003
552.8212@7.164214	357330	251688	294593	321120	200114	122852	238268	278739	212056	72440	100170	209717	230234	89134	296707	177690	165334	217478	258112	204169	269891	288945	439225	197535	461290	781866	567155	249089
552.8226@8.667	26701	15939	1	1	1	1	1	1	1	1	1	1	1	1	1	1	1	1	1	1	1	1	1	1	1	40365	26603	1
552.8246@7.043	1	1	1	1	1	1	1	1	1	1	1	1	1	1	1	22328	1	1	1	1	1	1	1	1	1	1	1	1
552.8255@7.6280003	1	1	14895	1	1	1	1	1	1	1	1	1	1	1	1	1	1	1	1	1	1	14964	1	1	1	59643	1	1
552.8456@11.162666	1	1	14255	17693	20592	19430	19342	17260	19313	18567	21332	1	1	1	18240	26451	1	1	1	1	1	1	1	12965	1	1	1	1
553.072@8.66	1	1	1	1	1	1	1	1	1	1	1	1	1	1	1	1	1	1	6571	1	1	1	1	1	18072	28616	1	1
554.656@8.248208	96053	78585	34689	62035	39666	1	51712	444817	38365	1	1	49059	45447	1	39582	42731	38953	37638	51460	48917	350347	61512	83428	43721	83188	132561	73569	53458
554.6567@8.3565	1	1	451340	1	1	1	1	1	1	1	1	1	1	1	410608	1	1	1	1	1	1	1	1	1	1	1	1	1
554.7315@9.3075	10955	1	1	1	1	1	1	1	1	1	1	1	1	1	1	1	1	1	1	1	1	1	1	1	1	33251	1	1
554.7507@3.854	1	1	1	1	1	1	1	1	1	1	1	1	1	1	1	1	1	1	1	1	1	1	1	14012	1	1	1	1
554.9291@9.298	1	1	1	1	1	1	1	1	1	1	1	1	1	1	1	1	1	1	1	1	1	1	1	1	1	1	17229	1
555.8798@10.724	1	1	1	1	1	1	15761	1	1	1	1	1	1	1	1	1	1	1	1	1	1	1	1	1	1	1	1	1
556.6685@8.36395	823779	486964	1	565299	1	254735	446452	1	347406	147354	1	462675	416547	188269	1	389953	1	384149	466939	457478	1	530850	753073	379511	1	1246507	851822	497469
556.844@9.1145	1	1	1	1	1	1	1	1	1	1	1	1	1	1	1	1	1	1	1	1	1	277821	1	1	1	1	214309	1
557.5832@8.6769085	57525	45468	50655	1	30292	1	30209	1	1	1	1	1	1	1	1	1	1	1	44148	1	36846	50303	1	1	80299	108375	72381	1
557.654@8.368751	1	1	136652	1	82205	1	1	137302	1	1	50618	1	1	1	155234	1	112903	1	1	1	110573	1	1	1	197089	1	1	1
557.7546@3.854	1	1	1	1	1	1	1	1	1	1	1	1	1	1	1	1	1	1	1	1	1	1	1	9776	1	1	1	1
557.8347@8.684	1	1	1	1	1	1	1	1	1	1	1	1	1	1	21093	1	1	1	1	1	1	1	1	1	1	1	1	1
558.3179@8.377666	1	1	1	78268	1	1	1	1	1	1	1	1	1	1	1	1	1	1	1	1	1	1	1	1	118413	169206	1	1
558.5696@8.671	1	1	1	1	1	1	1	1	1	1	1	1	12478	1	1	1	14577	1	1	1	1	1	1	1	1	1	1	1
558.8673@11.199376	1	1	61131	1	1	12596	1	1	52571	14098	1	96726	1	1	1	1	1	1	1	1	1	1	1	69724	1	63714	1	63715
559.6569@8.3975	1	1	1	25177	1	1	1	1	1	1	1	21487	1	1	1	22248	1	1	1	1	1	1	30798	1	1	75738	49262	1
559.8918@14.055	1	1	1	1	1	1	1	1	1	1	1	1	1	1	1	1	1	1	1	1	1	1	143064	1	1	1	1	1
56.0691@11.9415	1	1	1	1	1	1	1	1	1	1	1	1	1	1	1	1	1	1	1	336808	351444	1	1	1	1	1	1	1
56.0734@9.484332	147233	1	128837	125135	1	144877	115895	1	1	1	146379	144556	1	1	1	1	1	108992	1	140116	117730	1	1	119564	116946	111709	99196	128392
56.0757@11.954	1	1	1	1	1	1	1	1	1	1	1	1	1	1	1	1	1	1	1	1	1	1	1	1	31721	1	1	1
560.6377@8.313	1	1	1	1	1	1	1	1	1	1	1	1	1	1	1	1	1	1	15007	1	1	1	1	1	1	1	1	1
560.6604@7.911	26528	1	1	1	1	1	1	1	1	1	1	1	1	1	1	1	1	1	1	1	1	1	1	1	1	1	1	1
561.2582@8.2025	1	1	1	1	1	1	1	1	1	1	1	13866	1	1	1	1	1	1	1	1	1	1	1	10430	1	1	1	1
561.4975@12.575	1	1	1	1	1	1	1	1	1	1	1	1	1	1	1	1	1	1	1	26489	1	1	1	1	1	1	1	1
561.5416@11.759	1	1	1	1	1	1	1	1	1	1	1	1	11866	1	1	1	1	1	1	1	1	1	1	1	1	1	1	1
561.6801@7.18	1	1	1	1	1	1	1	1	1	1	1	1	1	1	1	1	21834	1	1	1	1	1	1	1	1	1	1	1
561.837@7.166107	1945832	1079623	1258857	1284437	850139	524002	983273	1148129	865086	348095	398068	1080967	998869	430234	1162630	861767	705984	882929	1099344	1040600	1063639	1173242	1730385	829222	1837938	3107834	2241603	1222735
562.7339@3.851	1	1	1	1	1	1	1	1	1	1	1	1	1	1	1	1	1	1	1	1	1	1	1	88248	1	1	1	1
563.3381@8.418	1	1	78696	1	1	1	1	1	1	1	1	1	1	1	1	1	1	1	1	1	1	1	1	1	91228	1	1	1
563.58@8.7300005	26529	1	1	1	1	1	1	1	1	1	1	1	1	1	1	1	1	1	1	1	1	1	1	1	1	40153	17980	1
563.6544@8.338	1	1	1	1	1	1	1	1	1	1	1	1	1	1	1	1	1	1	1	1	1	1	1	1	1	1	12372	1
563.8131@7.1657004	175750	116098	129604	126514	1	1	115656	139007	100074	1	44859	1	126704	1	137428	102998	1	113746	136166	137134	141591	1	163498	1	186683	272771	236326	124909
564.8377@7.163	1	1	1	1	1	1	1	1	1	1	1	14884	1	1	1	1	1	1	1	1	1	1	1	1	1	1	1	1
565.6679@8.428167	53733	32102	37360	38748	1	1	33287	1	1	1	1	25385	30182	1	1	26826	1	25006	37253	33609	32525	32261	52190	1	63167	96685	57326	34214
566.7317@3.854	1	1	1	1	1	1	1	1	1	1	1	1	1	1	1	1	1	1	1	1	1	1	1	20452	1	1	1	1
567.3399@10.848	1	1	1	1	1	1	1	1	1	1	1	1	1	1	1	1	1	1	1	610035	599832	1	1	1	1	1	1	1
567.3487@10.93	1	1	1	1	1	1	1	1	1	1	240934	1	1	1	1	1	1	1	1	1	1	1	1	1	1	1	1	1
567.8111@10.656	1	1	1	1	1	1	1	1	1	60481	1	1	1	1	1	1	1	1	1	1	1	1	1	1	1	1	1	1
568.5846@8.71962	86983	62570	58709	63066	46213	1	1	55311	40252	16591	1	51017	46717	19284	1	44799	44064	45591	1	1	1	62114	74530	45724	93065	126023	83174	58015
568.8573@10.654	1	1	1	1	1	1	1	1	1	1	1	1	1	1	1	1	1	1	1	1	1	29365	1	1	1	1	1	1
569.8502@11.206	1	1	1	30387	1	1	1	1	1	1	1	22479	1	1	1	1	24572	23419	1	1	1	27554	25840	1	1	1	25655	1
570.6769@8.436177	1387797	804981	894594	916223	585736	404704	716319	804920	553772	221020	297091	753308	668399	279651	830213	474062	580441	582378	737631	701336	666185	894852	1180149	645611	1363819	1979425	1399278	819809
570.8662@13.226	1	1	1	1	1	1	1	1	1	1	1	1	1	1	1	21858	1	1	1	1	1	1	1	1	1	1	1	1
571.799@7.163	14430	1	1	1	1	1	1	1	1	1	1	1	1	1	1	1	1	1	1	1	1	1	1	1	1	18365	1	1
572.1448@9.372	1	1	1	1	1	1	1	1	1	1	1	1	1	1	1	1	1	1	1	1	1	1	1	1	1	1	12817	1
572.6626@8.43	1	1	1	1	1	1	1	1	1	1	1	1	1	1	1	1	1	1	1	1	1	1	1	1	1	133146	1	1
572.9946@8.445429	72170	47259	38741	1	1	1	1	1	1	1	1	37182	1	1	1	1	1	1	1	1	1	48408	1	1	1	85728	75866	1
573.4498@12.594	1	1	1	1	1	1	1	1	1	1	1	1	1	1	1	1	1	1	1	1	1	1	1	1	1	1	1	92366
574.3403@7.7557497	1	1	1	1	1	1	1	20954	1	1	1	1	1	7031	1	1	18835	1	20524	1	1	26943	25004	1	1	1	36470	30292
574.5853@8.76575	1	1	15784	1	1	1	1	1	1	1	1	1	1	1	1	1	1	1	1	1	1	1	21226	1	29897	1	26881	1
574.834@8.7635	1	1	1	20822	1	1	1	1	1	1	1	1	1	1	1	1	1	1	1	1	1	22920	26756	1	33879	47773	33274	1
574.8748@11.202	1	1	1	1	1	1	1	1	1	1	1	13615	1	1	1	1	1	1	1	1	1	1	1	1	1	1	1	1
574.9179@7.136	1	1	1	1	1	1	1	1	1	1	1	1	1	24348	1	1	1	1	1	1	1	1	1	1	1	1	1	1
574.9667@8.401	1	1	1	17561	1	1	1	1	1	1	1	1	1	1	1	16583	1	1	20362	1	1	1	1	1	1	1	1	1
575.6715@7.975	41824	1	1	1	1	1	1	1	1	1	1	1	1	1	1	1	1	1	1	1	1	1	33955	1	1	42789	1	1
578.332@8.458	1	1	1	1	1	1	1	1	1	1	1	1	1	1	1	1	1	1	1	1	1	1	1	1	52374	1	1	1
579.4421@12.702499	1	1	1	1	1	1	1	1	1	1	1	1	1	1	1	1	1	1	1	1	1	1	1	1	1	119438	1	94636
579.4911@13.081	1	1	1	1	1	1	1	1	1	1	1	1	1	1	1	1	1	1	1	1	1	1	1	1	57423	1	1	1
579.5599@14.501	1	1	1	1	1	1	1	1	1	1	1	1	1	1	1	1	1	1	1	1	1	1	28965	1	1	1	1	1
579.6746@8.4978695	65720	42746	48432	52135	32923	1	38914	46149	32992	1	1	36426	42367	1	52013	38111	33925	33042	27021	1	33416	47028	67049	30673	73543	116224	80484	44963
58.0401@6.5302	1	1	1	77504	1	1	1	1	1	1	61967	1	1	1	1	1	1	1	1	1	78436	1	1	70254	1	1	72935	1
580.5936@8.777667	1	1	1	1	1	1	1	1	1	1	1	1	1	1	25181	1	1	19067	1	1	1	1	1	1	1	1	35440	1
581.8335@7.155	1	1	1	1	1	1	1	1	1	1	1	1	1	1	1	1	1	1	1	1	1	1	1	1	16372	1	1	1
583.8516@7.2865715	2359329	1297768	1490406	1522924	986970	634147	1163819	1376958	1026171	399215	516107	1324124	1246056	482060	1374803	883237	843777	1018800	1316115	1138881	1142254	1407965	2113033	994533	2230526	3690259	2674289	1448604
583.8728@13.322	1	1	1	1	1	1	1	1	1	1	1	1	1	1	1	28711	1	1	1	1	1	1	1	1	1	1	1	1
584.0078@8.421291	89450	48972	52213	56857	182595	1	218952	46833	30223	1	1	251315	40083	1	51188	35910	30217	36897	43556	42552	257338	289184	75579	35854	82306	131691	84191	252492
584.6186@7.2955	50146	1	1	1	1	1	1	1	1	1	1	1	1	1	1	1	1	1	1	1	1	1	1	1	1	78805	1	1
584.8804@13.4695	1	1	1	1	1	1	1	1	1	1	19200	1	1	1	1	20600	1	1	1	1	1	1	1	1	1	1	1	1
585.6116@8.839	1	1	1	1	1	1	1	1	1	1	1	1	1	1	1	1	1	1	1	1	1	1	1	1	1	1	22640	1
585.6852@8.50307	727473	420032	463795	501827	311017	209956	371303	432186	295641	114991	150101	414697	360026	154663	443256	320191	306060	306221	389106	375710	160226	485516	707399	353118	724355	1210664	769376	434995
585.8274@7.443	1	1	1	1	15048	1	1	1	1	1	1	1	1	1	1	1	1	1	1	1	1	1	1	1	1	1	1	1
585.8759@8.835501	1	1	1	1	1	1	10098	1	1	1	1	1	1	1	1	11886	1	1	1	1	1	1	1	1	1	1	1	1
587.4881@12.974	1	1	1	1	1	1	1	1	1	1	1	26173	1	1	1	1	1	1	1	1	1	1	1	1	1	1	1	1
587.671@8.512501	54652	1	37151	1	1	1	1	1	1	1	1	1	1	1	1	1	1	1	1	1	1	1	1	1	1	1	1	1
588.6701@8.5255	1	1	1	1	1	1	1	1	1	1	1	1	1	1	1	1	1	1	1	1	1	1	20268	1	1	39875	1	1
588.8351@7.433	23851	21093	1	1	1	1	1	1	1	1	1	1	1	1	1	1	1	1	25727	1	1	1	26801	1	34350	56712	1	1
589.6835@10.78	1	1	1	1	1	1	1	1	1	1	1	1	1	1	1	1	1	1	58036	1	1	1	1	1	1	1	1	1
589.9573@10.788	1	1	1	1	1	1	1	1	1	1	1	1	1	28992	1	1	1	1	1	1	1	1	1	1	1	1	1	1
589.9813@10.79	1	1	1	1	1	1	1	1	1	1	39057	1	1	1	1	1	1	1	1	1	1	1	1	1	1	1	1	1
59.0862@11.943	1	1	1	1	1	1	1	1	1	47147	1	1	1	1	1	1	1	1	1	1	1	1	1	1	1	1	1	1
590.0278@10.785	1	1	1	1	1	1	1	1	1	1	1	1	39227	1	1	1	1	1	1	1	1	1	1	1	1	1	1	1
590.68@8.054	44344	1	23730	22849	1	1	1	1	1	1	1	1	1	1	1	1	1	1	1	1	1	1	33727	1	37137	54616	33937	1
590.6907@10.788	1	1	1	1	1	1	1	1	1	1	1	1	1	1	1	1	1	1	1	1	1	1	44625	1	1	1	1	1
590.757@10.805	1	1	1	21707	1	1	1	1	1	1	1	1	1	1	1	1	1	1	1	1	1	1	1	1	1	1	1	1
591.6844@10.784	1	1	1	1	1	1	1	1	1	1	1	1	1	1	1	1	1	12269	1	1	1	1	1	1	1	1	1	1
591.866@11.228001	1	1	1	1	1	1	15392	1	1	17824	1	1	1	1	1	1	1	1	1	1	1	1	1	1	1	1	1	1
593.5857@14.631	1	1	1	1	1	1	1	1	1	1	1	1	1	1	1	1	1	1	1	1	1	1	1	1	1	1	1	33058
593.8143@7.275	1	1	1	1	1	1	1	1	1	1	1	1	1	1	1	1	1	1	1	1	1	1	1	1	1	21041	1	1
594.683@8.561	1	1	1	1	1	1	1	1	1	1	1	1	1	1	1	1	1	1	1	1	1	1	1	1	1	65351	1	1
595.2268@10.929	1	1	1	1	1	1	1	1	1	1	1	1	1	1	1	1	1	1	1	1	1	1	1	1	1	1	1	42099
595.2296@10.929501	1	1	1	1	1	1	27334	1	1	1	1	1	1	1	1	1	1	1	1	1	1	1	1	1	1	26782	1	1
595.5169@13.756	1	1	1	1	1	1	1	1	1	1	1	1	1	1	1	1	1	1	1	1	1	1	1	13356	1	1	1	1
595.5258@13.258363	54147	102442	1	1	1	1	1	1	1	1	41278	19058	1	1	33404	58280	1	52954	1	1	1	25657	1	14901	36323	27498	1	1
595.6822@8.18	7942	1	1	1	1	1	1	1	1	1	1	1	1	1	1	1	1	1	1	1	1	1	1	1	1	1	1	1
596.8485@8.8595	1	1	1	1	1	1	1	17047	1	1	1	1	1	1	1	1	1	1	1	1	1	18050	1	1	1	55434	29871	1
596.8491@7.425785	229194	216359	240549	264162	171046	121105	224068	261721	199059	70705	96912	182033	154037	59110	261585	659067	560560	790633	860358	695595	709396	204747	291462	165313	359434	639200	419748	244576
596.8513@7.305	1	1	1	1	1	1	1	1	1	1	1	1	1	1	1	1	1	25544	1	1	1	1	51493	1	1	1	1	1
598.3664@8.089	1	1	1	1	1	10622	1	1	1	1	1	1	1	1	1	1	1	1	1	1	1	1	1	1	1	1	1	1
598.6829@8.484143	79130	43753	50376	37022	153669	1	36204	42485	28682	1	1	43375	36116	1	46225	24938	29539	1	37305	156969	34077	49987	1	144723	72481	121296	75652	1
598.8898@6.633	1	1	1	1	1	1	1	1	15225	1	1	1	1	1	1	1	1	1	1	1	1	1	1	1	1	1	1	1
599.7207@10.784	1	1	1	1	1	1	1	1	1	1	1	1	1	1	1	1	1	1	1	1	1	1	1	1	1	1	26156	1
60.0198@0.457	1	1	1	1	1	1	1	1	1	43536	1	1	1	1	1	1	1	1	1	1	1	1	1	1	1	1	1	1
600.0218@10.778	1	1	1	1	1	1	1	1	1	1	1	1	1	1	1	1	1	1	1	1	1	1	1	1	1	1	1	13777
600.6933@8.570571	316673	172913	199833	197702	1	1	149794	177582	114874	45448	1	170469	144348	58183	173422	131575	127676	129162	155232	1	143966	1	1	1	311052	498022	301576	170318
600.8922@10.78	1	1	1	1	1	1	1	1	1	1	1	1	1	1	1	1	10264	1	1	1	1	1	1	1	1	1	1	1
601.0006@10.781	1	1	9424	1	1	1	1	1	1	1	1	1	1	1	1	1	1	1	1	1	1	1	1	1	1	1	1	1
601.6781@8.574249	1	1	1	1	1	1	1	1	1	1	1	1	1	1	1	1	1	1	1	45782	1	41803	58440	24536	1	1	1	1
602.3999@6.6289997	1	1	1	1	1	1	1	1	1	1	1	1	1	1	1	1	1	1	1	1	7976	1	1	30720	1	1	1	1
602.6012@8.8735	1	1	30088	1	1	1	1	1	1	1	1	1	1	1	1	1	1	1	1	1	1	1	1	1	1	1	42035	1
602.8529@8.881	1	1	14364	1	1	1	1	1	1	1	1	1	1	1	1	1	1	1	1	1	1	1	1	1	1	1	1	1
603.8448@7.2475	1	1	1	1	1	1	1	1	1	1	1	1	1	1	1	1	1	1	1	1	1	1	1	1	23560	47113	1	1
604.685@8.121639	148444	75935	79724	80039	50705	32873	65384	35462	45779	1	23359	78811	54611	1	73015	55384	53725	57725	50175	63145	50165	1	119316	65300	122899	165274	114599	77233
606.2039@10.1045	1	14370	1	1	1	1	1	1	1	1	1	1	1	7569	1	1	1	1	1	1	1	1	1	1	1	1	1	1
607.8428@7.29275	36206	20218	1	1	1	1	1	1	18006	1	1	22685	23227	1	1	1	1	1	1	1	1	18890	30317	1	1	1	1	17468
607.9915@5.863	1	1	1	1	1	1	1	1	1	1	1	1	1	1	1	1	1	1	1	1	1	1	1	1	1	10194	1	1
609.5324@13.345833	183848	154631	1	69792	1	1	1	1	1	1	1	1	1	1	1	57452	1	61103	1	1	1	1	1	1	69662	1	1	1
609.6934@8.626	1	1	1	1	1	1	1	1	1	1	1	1	1	1	1	1	1	1	1	1	1	1	1	1	1	20536	1	1
611.1568@12.3755	18438	1	1	1	1	1	1	1	1	1	1	1	1	1	1	15325	1	1	1	1	1	1	1	1	1	1	1	1
612.94@7.274	1	1	1	1	1	1	1	1	1	1	1	1	1	1	1	1	1	1	22084	1	1	1	1	1	1	1	1	1
612.9802@7.29	1	1	1	1	1	1	1	1	14805	1	1	1	1	1	1	1	1	1	1	1	1	1	1	1	1	1	1	1
613.0764@7.284	1	1	1	1	1	1	1	1	1	1	1	22789	1	1	1	1	1	1	1	1	1	1	1	1	1	1	1	1
613.3597@8.559894	68284	42067	46983	50875	1	1	30259	1	1	1	1	137261	31460	1	162167	26924	28587	23888	37449	114336	1	49081	66995	1	65624	105231	63576	39179
613.6872@7.287	1	1	1	1	1	1	1	1	1	1	1	1	1	1	1	1	1	1	1	1	1	1	27518	1	1	1	1	1
613.8195@7.288	1	1	1	1	1	1	1	1	1	1	1	1	1	16470	1	1	1	1	1	1	1	1	1	1	1	1	1	1
613.8587@8.916	1	1	1	1	1	1	1	1	1	1	1	1	1	1	1	1	1	1	1	1	1	1	1	1	1	1	24513	1
613.8673@7.284	1	1	1	1	1	1	1	1	1	1	1	1	1	1	1	1	1	1	1	1	1	1	1	1	1	1	1	14701
613.8781@11.252334	1	1	1	1	10087	1	1	1	1	11307	1	1	1	1	1	1	1	1	1	1	1	8997	1	1	1	1	1	1
613.8976@7.285	1	11268	1	1	1	1	1	1	1	1	1	1	1	1	1	1	1	1	1	1	1	1	1	1	1	1	1	1
614.7021@8.635143	433436	231033	254471	262985	162041	96868	190248	219872	149103	53592	76105	228613	182339	75154	221839	165548	161716	159091	204159	118090	178140	275156	368634	176856	417419	623081	405897	228635
614.8214@7.283	1	1	1	1	1	1	1	1	1	1	1	1	1	1	1	1	1	1	1	10699	1	1	1	1	1	1	1	1
615.4893@12.935	1	1	34634	1	1	1	1	1	1	1	1	1	1	1	1	1	1	1	1	1	1	1	1	1	1	1	1	1
615.7674@9.748333	1	1	7080	1	1	1	1	1	1	1	1	1	1	1	1	1	1	6099	1	1	1	1	6334	1	1	1	1	1
615.8246@7.362	20897	1	1	1	1	1	1	1	1	1	1	1	1	1	1	1	1	1	1	1	1	1	1	1	1	9991	1	1
616.4222@11.239714	76493	68391	58412	76159	65058	69629	51641	72126	77112	62987	63159	83955	1	1	1	73110	66052	54537	1	1	1	85925	80554	98329	77970	83104	59610	1
616.5192@13.539	1	79366	1	1	1	1	1	1	1	1	1	1	1	1	1	1	1	1	1	1	1	1	1	1	1	1	1	1
618.5956@12.228	1	1	1	1	1	1	1	1	1	1	1	1	1	1	1	1	1	27899	1	1	1	1	1	1	1	1	1	1
618.8672@8.931999	1	1	93624	1	1	1	1	1	1	1	1	1	1	1	1	1	1	1	1	1	1	1	1	1	1	39274	1	1
619.697@8.183667	200390	94324	99034	103076	62077	44181	82758	89241	62309	25454	1	97598	73350	32480	93226	1	65666	1	81497	58981	1	112578	162723	83337	164377	223050	148449	93381
619.8876@10.473	1	1	1	1	1	1	1	1	1	1	1	1	1	1	14100	1	1	1	1	1	1	1	1	1	1	1	1	1
623.4675@12.679501	1	1	1	1	1	1	1	1	1	1	1	1	1	1	34062	1	1	1	1	1	1	1	1	1	1	1	1	58752
623.5777@13.939334	1	1	1	1	1	1	1	1	1	1	1	16390	1	1	1	1	1	1	1	1	1	1	1	22921	1	38806	1	1
625.3533@10.494	1	1	1	1	1	1	1	1	1	1	1	1	1	1	1	1	1	1	1	1	1	17248	1	1	1	1	1	1
625.5736@13.526	1	100853	1	1	1	1	1	1	1	1	1	1	1	1	1	1	1	1	1	1	1	1	1	1	1	1	1	1
625.8598@7.26	12549	1	1	1	1	1	1	1	1	1	1	1	1	1	1	1	1	1	1	1	1	1	1	1	1	1	1	1
626.7018@7.938	1	1	1	1	1	1	1	1	1	1	1	1	1	1	1	1	1	1	1	1	1	1	93060	1	1	1	1	1
627.2834@10.656	1	13742	1	1	1	1	1	1	1	1	1	1	1	1	1	1	1	1	1	1	1	1	1	1	1	1	1	1
627.3729@8.707	1	1	1	1	1	1	1	1	1	1	1	1	1	1	1	79467	1	1	1	1	1	1	1	1	1	1	1	1
628.2047@10.112	1	1	1	1	1	1	1	1	1	1	1	1	1	1	126507	1	1	1	1	1	1	1	1	1	1	1	102115	196529
628.2074@10.272134	292667	231090	1	1	1	1	191188	208429	1	1	1	205604	274877	197256	490258	1	1	1	1	348527	367738	1	1	373156	338605	89118	308463	393289
628.8402@7.9235	1	1	1	1	1	1	1	1	1	1	1	1	1	1	12543	1	19618	1	1	1	1	1	1	1	1	1	1	1
629.7112@8.70054	213283	111136	127537	133032	74966	47199	96624	105257	67712	1	1	118261	84387	1	107493	78560	75250	70677	98884	93814	83255	137829	192285	92420	202267	353097	1	116204
629.8392@7.9315	12504	1	1	1	1	1	1	1	1	1	1	1	1	1	1	1	1	1	1	1	1	1	8799	1	1	1	1	1
629.8553@7.456	1	1	1	1	1	1	1	1	1	1	1	1	1	1	1	1	1	1	1	1	50238	1	1	1	1	1	1	1
629.8689@9.004	1	1	1	1	1	1	1	1	1	1	1	1	1	1	1	1	1	1	1	1	1	1	1	1	1	37205	1	1
630.2079@10.622	1	1	1	1	1	1	1	1	1	1	1	1	1	1	99877	1	1	1	1	1	1	1	1	1	1	1	1	57816
630.4244@7.934	1	1	1	1	1	1	1	1	27317	1	27846	1	1	1	1	1	1	1	1	1	1	1	1	1	1	1	1	1
634.6943@8.636	1	1	1	1	1	1	1	1	1	1	1	1	1	1	1	1	1	1	1	1	1	1	1	1	1	58146	1	1
634.7059@8.247894	163974	88033	89935	92670	59247	40270	73307	82546	57593	21801	29149	84078	55833	27073	86342	66547	66750	63929	74686	71733	65184	105232	133280	66738	140361	199557	130441	85709
635.9624@10.844	1	1	1	1	1	1	1	1	1	1	13863	1	1	1	1	1	1	1	1	1	1	1	1	1	1	1	1	1
636.7695@9.233	16322	1	1	1	1	1	1	1	1	1	1	1	1	1	1	1	1	1	1	1	1	1	1	1	1	1	1	1
637.8385@7.539286	32304	1	9614	1	1	1	1	1	1	1	1	1	1	1	1	1	1	1	1	1	1	10230	18926	1	16911	33491	25665	1
638.34@7.535	1	1	1	1	1	1	1	1	1	1	1	1	1	1	1	1	1	1	1	1	1	1	1	1	1	24508	1	1
639.2061@10.267867	25518	31667	1	1	17228	1	24114	23248	1	17775	1	1	35202	1	68798	1	1	1	13970	45242	45388	1	1	42985	39585	1	45046	56426
639.2081@10.119249	15302	1	1	1	1	1	1	1	1	1	1	1	1	1	1	1	1	1	1	1	1	1	1	22746	1	1	18038	31371
640.8757@7.546	1	1	1	1	1	1	1	1	1	1	1	1	1	1	1	1	1	55457	1	1	1	1	1	1	1	1	1	1
640.8775@9.039	14243	1	1	1	1	1	1	1	1	1	1	1	1	1	1	1	1	1	1	1	1	1	1	1	1	1	1	1
640.9692@9.867	1	1	1	1	1	1	1	1	1	1	1	1	1	1	1	1	1	1	1	1	1	1	1	1	1	11161	1	1
641.2035@12.484269	227846	169742	187012	153782	173285	175323	166179	172019	190796	162825	162581	186350	141364	136820	92413	145962	1	1	136246	112303	99336	205160	186983	192808	167139	174208	180169	178305
641.2066@10.124	1	1	1	1	1	1	1	1	1	1	1	1	1	1	1	1	1	1	1	1	1	1	25756	1	1	1	1	1
642.7101@8.700278	63582	26124	27202	1	43140	1	48953	1	1	1	1	29919	1	1	57477	1	41147	16321	23694	1	47309	34712	107612	19486	58456	89499	55704	27944
643.7096@8.301	1	1	1	1	1	1	1	1	1	1	1	1	1	1	1	1	1	1	1	1	1	1	1	1	15950	1	1	1
643.7643@10.821	33960	1	1	1	1	1	1	1	1	1	1	1	1	1	1	1	1	1	1	1	1	1	1	1	1	1	1	1
643.8608@7.631	13133	1	1	1	1	1	1	1	1	1	1	1	1	1	1	1	1	1	1	1	1	1	1	1	1	1	23099	1
643.9318@10.824	1	1	1	1	16993	1	1	1	1	1	1	1	1	1	1	1	1	1	1	1	1	1	1	1	1	1	1	1
644.0053@10.827	1	1	1	1	1	1	1	1	1	16751	1	1	1	1	1	1	1	1	1	1	1	1	1	1	1	1	1	1
644.7216@8.764923	85294	41768	49284	48112	1	1	1	1	1	1	1	42164	32563	1	1	1	1	1	35877	34864	1	1	1	32445	75156	127995	77185	42552
644.8737@10.826	1	1	1	1	1	1	1	1	1	1	1	1	1	1	1	11901	1	1	1	1	1	1	1	1	1	1	1	1
645.8245@7.23775	1	1	1	1	1	1	1	1	1	1	1	1	1	1	1	1	1	1	13738	9637	16546	1	1	1	6659	1	1	1
648.5088@13.006	1	1	1	1	1	39208	1	1	1	1	1	1	1	1	1	1	1	1	1	1	1	1	1	1	1	1	1	1
648.7132@8.308463	381738	209855	158687	228049	115258	94250	177327	195883	123919	53529	70116	206580	160043	53273	197806	148504	147681	149974	181337	145896	160237	250522	312553	169893	348741	493087	305871	196245
649.5029@12.886	1	1	1	1	1	1	1	1	1	1	1	1	1	1	1	1	1	1	1	1	1	226648	1	1	1	1	1	1
650.7102@8.323	1	1	1	1	1	1	1	1	1	1	1	1	1	1	1	1	1	1	1	18240	1	1	1	1	1	1	1	1
653.5653@13.693	1	1	1	1	1	1	1	1	1	1	1	1	1	1	1	1	1	1	1	1	1	61931	1	1	1	1	1	1
653.5744@13.637	1	1	1	1	1	1	1	1	1	1	1	1	1	1	98704	1	1	50978	1	1	1	1	1	1	1	1	1	1
653.5766@7.664	1	1	1	15439	1	1	1	1	1	1	1	1	1	1	1	1	1	1	1	1	1	1	1	1	1	1	1	1
654.2184@10.6611185	466125	315067	135560	1	1	1	233760	1	1	204364	1	1	317552	240063	424951	1	1	90081	193064	271778	1	266053	453134	181086	314624	1	309215	350725
654.2211@10.518	1	1	1	1	1	1	1	1	1	1	1	1	1	1	1	1	1	1	1	1	1	1	1	1	1	1	1	98143
654.3626@10.823	1	1	1	1	1	1	1	1	1	1	1	7257	1	1	1	1	1	1	1	1	1	1	1	1	1	1	1	1
655.3709@7.657	1	1	1	1	1	1	1	1	1	1	1	1	1	1	1	1	1	1	1	1	32868	1	1	1	1	1	1	1
655.928@11.293688	31638	25456	22503	23456	1	23408	1	24077	1	22219	1	27848	1	1	1	18963	19612	1	1	1	1	29301	27562	26864	23508	24336	26406	1
656.3732@7.6221247	47172	1	1	1	1	1	1	1	1	1	1	16348	1	1	18241	1	12784	1	1	1	1	22162	1	1	1	68433	43755	22987
657.7123@8.3574	34402	17880	19151	1	1	1	1	1	1	1	1	1	1	1	1	1	1	1	1	1	1	1	1	1	1	49751	32910	1
658.4285@10.888	1	1	1	1	1	1	1	1	1	36048	1	1	1	1	1	1	1	1	1	1	1	1	1	1	1	1	1	1
658.445@10.883	1	1	1	1	1	1	1	36748	1	1	1	1	1	1	1	1	1	1	1	1	1	1	1	1	1	1	1	1
658.7287@8.820625	90486	46338	1	46816	1	1	1	40818	1	1	1	45467	31170	1	36662	28291	28615	29411	1	33438	1	55816	1	36119	50784	127031	80890	1
660.355@7.6375	1	1	1	1	1	1	1	1	1	1	1	1	1	1	1	1	1	1	1	1	1	1	1	1	1	28910	18884	1
660.4519@11.284	41270	1	1	1	1	1	1	1	1	1	1	1	1	1	1	1	1	1	1	1	1	1	1	1	1	1	1	1
661.3748@11.089001	1	1	1	1	1	1	1	1	1	1	1	1	1	1	1	1	1	1	1	69792	39106	1	1	1	1	1	1	1
663.7236@8.372822	415771	226278	232685	239896	154722	94677	187527	212677	136572	52112	67617	223225	167318	71829	213509	162874	156319	153477	189396	176902	95455	275998	343734	182780	378793	542312	341078	220913
663.8777@10.523	1	1	1	1	1	1	1	1	1	1	1	1	14257	1	1	1	1	1	1	1	1	1	1	1	1	1	1	1
663.9788@10.539	1	1	1	12555	1	1	1	1	1	1	1	1	1	1	1	1	1	1	1	1	1	1	1	1	1	1	1	1
665.2161@10.650445	43549	47141	1	1	1	1	36659	38913	1	1	1	1	46784	1	48925	1	1	1	1	1	1	1	1	1	48438	1	41222	46034
665.8752@7.729	1	1	1	1	1	1	1	1	1	1	1	1	1	1	1	1	1	1	1	1	1	1	1	1	13305	1	20093	1
667.514@12.378	1	1	1	1	1	1	1	1	1	1	1	1	1	1	1	1	1	1	1	1	1	1	34774	1	1	1	1	1
669.2123@10.517	14158	1	1	1	1	1	1	1	1	1	1	1	1	1	1	1	1	1	1	1	1	1	1	1	1	1	1	1
673.7389@8.888	49887	1	1	1	1	1	1	18412	1	1	1	1	1	1	1	1	1	1	1	1	1	1	39265	1	1	75044	38392	1
677.7613@10.892	1	1	1	1	1	1	1	1	91858	1	1	1	1	1	1	1	1	1	1	1	1	1	1	1	1	1	1	1
677.9046@9.1	1	1	1	1	1	1	1	1	1	1	1	1	1	1	1	1	1	1	1	1	1	1	1	1	1	39728	1	1
678.1459@10.903001	241821	51586	71784	1	1	1	1	99018	1	80278	1	1	80243	1	103935	1	1	1	1	104836	1	1	212043	1	1	96395	1	131159
679.1049@7.4005	1	1	1172182	1	1	1	1	1	1	1	1	1624446	1	1	1	51017	1	1	1	1	1	1433419	1	1	1	1	1	1
679.1269@10.893	1	1	1	1	47997	1	1	1	1	1	1	1	1	1	1	1	1	1	1	1	1	1	1	1	1	1	1	1
679.143@10.896999	1	1	1	1	1	1	1	1	1	1	1	70669	1	1	1	1	1	1	1	1	1	85546	1	1	1	1	51402	1
679.1639@10.896	1	1	1	1	1	1	53830	1	1	1	1	1	1	1	1	1	1	1	1	1	1	1	1	1	1	1	1	1
679.2894@7.3469996	1	645336	1	1	1	1	1	1	1	1	1	756044	1	1	749611	1	1	1	1	1	1	764920	1	1	1	1	1	1
68.0572@0.911	1	1	1	1	1	1	31748	1	1	1	1	1	1	1	1	1	45467	1	1	1	1	1	1	1	1	1	1	1
681.6036@13.765084	1	1	1	1	1	38942	1	1	24413	1	69234	90044	1	56649	59687	1	1	1	53062	1	40306	134268	1	1	1	49906	31417	43532
681.6519@8.8245	31584	1	1	1	1	1	1	1	1	1	1	1	1	1	1	1	1	1	1	1	1	1	1	1	1	53618	1	1
682.8802@7.357	1	1	1	1	1	1	1	1	1	1	1	1	1	91751	1	1	1	1	1	1	1	1	1	1	1	1	1	1
683.519@7.3510003	310198	1	1	1	1	1	1	1	75308	1	1	1	1	1	1	218521	201517	335313	1	1	1	102300	1	1	1	1	81591	1
683.536@12.4502	25491	1	30729	23462	1	1	1	1	1	1	1	1	1	1	1	1	1	1	1	1	1	29682	37665	34722	27370	24712	30127	33348
683.7692@7.351	1	1	1	1	1	1	1	1	1	1	1	82743	1	1	1	1	1	1	1	1	1	1	1	1	1	1	1	1
683.8198@7.362	1	1	42071	1	1	1	1	1	1	1	1	1	1	1	1	1	1	1	1	1	1	1	1	1	1	1	1	1
684.1511@7.352	1	1	1	1	1	1	1	1	1	1	1	1	1	1	45773	1	1	1	1	1	1	1	1	1	1	1	1	1
684.2527@7.355	1	44134	1	1	1	1	1	1	1	1	1	1	1	1	1	1	1	1	1	1	1	1	1	1	1	1	1	1
684.8911@7.341	1	1	1	1	1	1	1	32095	1	1	1	1	1	1	1	1	1	1	1	1	1	1	1	1	1	1	1	1
685.7316@7.359	1	1	1	1	1	1	1	1	1	1	1	1	1	1	1	1	37873	1	1	1	1	1	1	1	1	1	1	1
686.7378@8.89	1	1	1	1	1	1	1	1	1	1	1	1	1	1	1	1	1	1	1	1	1	1	24981	1	46254	1	25135	1
686.7683@7.362	1	1	1	1	1	22418	1	1	1	1	1	1	1	1	1	1	1	1	1	1	1	1	1	1	1	1	1	1
686.9608@6.61	1	1	1	1	1	1	1	1	1	1	1	1	1	1	1	1	1	1	1	1	15266	1	1	1	1	1	1	1
686.9739@7.357	1	1	1	1	1	1	1	1	1	1	1	1	20872	1	1	1	1	1	1	1	1	1	1	1	1	1	1	1
687.0722@8.870501	18736	1	1	1	1	1	1	1	1	1	1	1	1	1	1	1	1	1	1	1	1	1	1	1	1	93931	1	1
687.3902@7.351	1	1	1	1	1	1	1	1	1	1	1	1	1	1	1	1	1	1	1	1	1	1	1	1	1	27025	1	1
688.0298@10.87	1	1	14646	1	1	1	1	1	1	1	1	1	1	1	1	1	1	1	1	1	1	1	1	1	1	1	1	1
688.1939@10.87	1	1	1	1	1	1	1	1	1	1	1	1	1	13041	1	1	1	1	1	1	1	1	1	1	1	1	1	1
688.9091@9.297	1	1	1	1	1	1	1	1	1	1	1	1	1	1	1	1	1	1	1	1	1	1	1	1	1	89982	1	1
689.4862@7.338	1	1	1	1	1	1	1	1	1	1	1	1	1	1	1	1	1	1	1	1	15168	1	1	1	1	1	1	1
695.4947@7.3143334	1	1	1	1	1	1	1	1	1	1	1	1	1	1	55448	1	1	1	1	1	1	1	1	1	1	39799	1	42698
695.5248@7.3669996	1	13752	1	1	1	1	1	1	17229	1	1	1	1	1	1	1	1	1	1	1	1	1	1	1	1	1	1	1
695.9898@7.349	1	1	1	1	1	1	1	33327	1	1	1	1	1	1	1	1	1	1	1	1	1	1	1	1	1	1	1	1
7-ketocholesterol	1	1	72016	1	1	100394	1	1	1	1	1	1	1	1	1	1	1	1	1	1	1	143131	144142	1	1	1	1	143730
7-ketocholesterol + 12.597	1	1	1	1	1	1	1	1	1	1	1	1	1	1	1	1	417581	1	1	330027	1	1	1	1	1	1	1	1
7?-hydroxy-cholesterol	1	1	1	1	1	1	1	1	1	1	1	1	1	1	1	1	1	1	1	1	1	1	162263	1	1	1	1	1
7?-hydroxy-cholesterol + 12.576	1	102737	1	1	1	114854	107448	1	1	1	1	1	1	1	1	1	1	1	1	1	1	1	1	1	1	1	1	1
70.0748@12.451	1	1	1	1	1	1	1	61264	83496	1	1	1	1	1	1	1	1	1	1	1	1	1	1	1	1	1	1	1
70.0864@12.5955	1	1	1	1	1	1	1	1	1	277008	1	1	1	1	1	1	1	1	1	1	1	1	1	1	1	1	1	324374
70.0889@11.947498	101052	1	1	1	1	1	1	1	1	63174	1	97705	1	53501	57677	1	1	1	1	1	56162	1	1	1	59620	1	1	52852
700.162@10.213334	1	1	1	1	1	1	1	1	1	1	1	1	1	1	14874	1	1	1	1	1	1	1	78572	1	53017	1	1	1
701.4143@8.935333	1	1	1	1	1	1	1	1	1	1	1	1	1	1	1	1	1	1	1	1	1	1	1	1	60324	88405	57245	1
701.7416@8.524333	32890	17551	1	22943	1	1	1	16270	1	1	1	1	1	1	18093	1	1	1	13237	14685	13326	1	26484	1	17984	60160	31480	1
701.7455@8.927	1	1	1	1	1	1	1	1	1	1	1	1	1	1	1	1	1	1	1	1	1	1	1	1	1	1	21260	1
703.0049@12.552	1	1	1	1	1	1	1	1	1	1	1	9380	1	1	1	1	1	1	1	1	1	1	1	1	1	1	1	1
703.4118@8.896	1	1	1	1	1	1	1	1	1	1	1	18797	1	1	1	1	1	1	1	1	1	1	1	1	1	1	1	1
703.4581@11.12	1	1	1	1	1	1	1	1	1	1	1	1	1	1	1	1	1	1	1	1	1	61226	1	1	1	1	1	1
703.6673@8.881714	1	23864	1	1	1	1	18667	21597	1	1	1	1	1	1	1	1	1	1	1	1	1	1	1	1	45688	74958	52699	30725
703.8471@7.371	1	1	1	1	1	22312	1	1	1	1	1	1	1	1	1	1	1	1	1	1	1	1	1	1	1	1	1	1
703.8787@7.86	24484	1	1	1	1	1	1	1	1	1	1	1	1	1	1	1	1	1	1	1	1	1	1	1	1	1	1	1
704.0772@13.107	1	1	1	1	1	1	1	1	1	1	1	1	1	11760	1	1	1	1	1	1	1	1	1	1	1	1	1	1
[truncated: 3,738 more rows]
